# Supplementary material for: A multiomics disease progression signature of low-risk ccRCC
Source: Sci Rep. 2022 Aug 5;12:13503. doi: 10.1038/s41598-022-17755-2 (PMC9356046; doi:10.1038/s41598-022-17755-2)
Supplement: Supplementary file 1 — Supplementary Information 1. [file 41598_2022_17755_MOESM1_ESM.xlsx]

## Sheet: Supplementary document 1
	Proteomics
	ID	symbol	description	FC P/NP	P-value	adj.P-value
	P02766	TTR	Transthyretin	-5.09157	0.000295097	0.0625281
	P15924	DSP	Desmoplakin	4.76588	0.00203857	0.0857607
	P19827	ITIH1	Inter-alpha-trypsin inhibitor heavy chain H1	-3.5202	0.000579782	0.0643031
	Q8TEA8	DTD1	D-tyrosyl-tRNA(Tyr) deacylase 1	3.43501	0.00473799	0.122986
	P59666	DEFA3	Neutrophil defensin 3	3.25103	0.00046695	0.0632977
	P09429	HMGB1	High mobility group protein B1	-3.14772	0.000988245	0.0753537
	Q9GZM7	TINAGL1	Tubulointerstitial nephritis antigen-like	-3.01479	0.0322732	0.259578
	P07360	C8G	Complement component C8 gamma chain	-2.96631	0.000130688	0.03986
	P20962	PTMS	Parathymosin	2.86109	0.0322253	0.259578
	P05155-2	SERPING1	Plasma protease C1 inhibitor	-2.8523	0.00149574	0.0825201
	P13611-2	VCAN	Versican core protein	-2.65688	0.0060403	0.137225
	P02647	APOA1	Apolipoprotein A-I	-2.61353	0.00585576	0.137225
	P61916	NPC2	Epididymal secretory protein E1	2.57124	0.00849426	0.154672
	P00747	PLG	Plasminogen	-2.53804	0.0149425	0.193315
	P04217	A1BG	Alpha-1B-glycoprotein	-2.52724	0.000934654	0.0753537
	P69905	HBA1	Hemoglobin subunit alpha	-2.52285	0.0145147	0.193315
	O75348	ATP6V1G1	V-type proton ATPase subunit G 1	2.49261	0.0033355	0.10571
	P06454-2	PTMA	Prothymosin alpha	2.44022	0.0405853	0.286208
	P61313	RPL15	60S ribosomal protein L15	-2.41537	0.0016516	0.0825201
	Q15019	SEPT-2	Septin-2	-2.39607	0.00891368	0.15977
	RNAseq
	ID	symbol	description	FC P/NP	P-value	adj.P-value
	ENSG00000185518	SV2B	synaptic vesicle glycoprotein 2B	14.8429	0.000318585	0.440138
	ENSG00000074803	SLC12A1	solute carrier family 12 member 1	-14.3094	0.0123747	0.66566
	ENSG00000145002	FAM86B2	family with sequence similarity 86 member B2	12.9179	0.000403682	0.440138
	ENSG00000196993	NPIPB9	nuclear pore complex interacting protein family member B9	12.1649	2.76362e-05	0.30729
	ENSG00000196302	AC146944.1	glucuronidase, beta (GUSB) pseudogene	-11.8192	0.00637454	0.624483
	ENSG00000236816	ANKRD20A7P	ankyrin repeat domain 20 family member A7, pseudogene	11.7372	0.000610895	0.483064
	ENSG00000129988	LBP	lipopolysaccharide binding protein	10.8598	0.000550934	0.483064
	ENSG00000206688	SNORD116-18	small nucleolar RNA, C/D box 116-18	10.2998	0.0185905	0.71916
	ENSG00000181790	ADGRB1	adhesion G protein-coupled receptor B1	9.55821	0.00012379	0.440138
	ENSG00000188611	ASAH2	N-acylsphingosine amidohydrolase 2	9.40343	0.00328914	0.538054
	ENSG00000142731	PLK4	polo like kinase 4	9.25348	0.00245596	0.538054
	ENSG00000066923	STAG3	stromal antigen 3	9.21159	0.000653636	0.483064
	ENSG00000211890	IGHA2	immunoglobulin heavy constant alpha 2 (A2m marker)	-9.17939	0.0139541	0.685781
	ENSG00000254709	IGLL5	immunoglobulin lambda like polypeptide 5	-9.13393	0.00877907	0.657299
	ENSG00000213801	ZNF321P	zinc finger protein 321, pseudogene	9.09339	0.000127826	0.440138
	ENSG00000279196	AC135048.4	novel transcript	8.84421	6.66857e-05	0.421054
	ENSG00000180251	SLC9A4	solute carrier family 9 member A4	-8.83674	0.00150724	0.509153
	ENSG00000257513	NPIPB1P	nuclear pore complex interacting protein family member B1, pseudogene	8.81473	0.00106718	0.498897
	ENSG00000254806	SYS1-DBNDD2	SYS1-DBNDD2 readthrough (NMD candidate)	8.46087	0.000629875	0.483064
	ENSG00000269900	RMRP	RNA component of mitochondrial RNA processing endoribonuclease	8.17849	0.0230445	0.72995
	microRNAseq
	ID	symbol	description	FC P/NP	P-value	adj.P-value
	miR-6759-3p			7.77525	0.000314272	0.423648
	miR-1291-3p			4.27593	0.00100273	0.633059
	miR-6780b-5p			4.12685	0.00453322	0.925846
	miR-5002-3p			3.59171	0.0049787	0.925846
	miR-6813-3p			3.56039	0.0071505	0.925846
	miR-7162-5p			3.46357	0.00631235	0.925846
	miR-4482-5p			3.36125	0.021819	0.984578
	miR-7975-5p			3.27031	0.00176946	0.670273
	miR-498-3p			-3.26349	0.0149633	0.977261
	miR-548ao-5p			3.22625	0.00926079	0.925846
	miR-4747-5p			-3.20255	0.0131146	0.977261
	miR-6782-3p			3.11546	0.0133514	0.977261
	miR-3976-3p			-3.11319	0.00739296	0.925846
	miR-4436b-2-3p			3.09494	0.0148069	0.977261
	miR-609-5p			3.08969	0.0110492	0.977261
	miR-6809-5p			3.04356	0.00928779	0.925846
	miR-1973-3p			3.04229	0.0136667	0.977261
	miR-4746-3p			2.98804	0.0388616	0.984578
	miR-219a-2-5p			2.93912	0.00441248	0.925846
	miR-1252-5p			-2.89588	0.0246955	0.984578
