# Supplementary material for: A multiomics disease progression signature of low-risk ccRCC
Source: Sci Rep. 2022 Aug 5;12:13503. doi: 10.1038/s41598-022-17755-2 (PMC9356046; doi:10.1038/s41598-022-17755-2)
Supplement: Supplementary file 2 — Supplementary Information 2. [file 41598_2022_17755_MOESM2_ESM.xlsx]

## Sheet: Content Title and legends
Title:	Supplementary Document 2 : Full results for igenuity pathway analysis
Legend:	All DEGDEP combined contains the full pathway analysis results for the combined differentially expressed genes and proteins. Otherwise the tables contain all pathways that passed the relevant expression filter, as outlined in each sub-table.

## Sheet: IPA version & info
	Ratio Calculations for Pathways
	The ratio is calculated as follows:
	The number of molecules in a given pathway that meet cutoff criteria, divided by total number of molecules that make up that pathway and that are in the reference set (see Defining the Reference Set).
	Example: If you specify a cutoff of 2.0 for fold-change, then any molecule that is either upregulated more than two-fold or downregulated more than 2-fold will meet the cutoff. If 10 molecules meet the cutoff for that pathway and 100 total molecules form that pathway and are in the reference set, the ensuing ratio would be 0.1.
	Notes:
	1. Other filters (ie. Species Filter) are taken into account for calculating the ratio for Canonical Pathways. For example if the Human Stringent filter has been selected, only genes that expressed and studied in human plus the chemicals in the Canonical Pathway will be used in the denominator of the ratio.
	2. Group molecules and Protein complexes are expanded to their first level members for calculating the denominator in Canonical Pathways.
	Ratio Calculations for Metabolic Pathways
	After we construct a pathway, we map all EC numbers to EntrezGene names. In order for an EC number to be mapped in IPA, there has to be an entry for this gene available in EntrezGene that is from human, mouse, or rat. If a molecule cannot be mapped to any human, mouse, or rat gene, it won't be considered in the ratio calculation.
	For any given pathway, you can check which molecules map and which ones do not, by going to the canonical pathways library from the project manager. Two different colors are used for the molecules: gray and white. Gray represents molecules that can be mapped to human, mouse or rat. White molecules cannot be mapped and are therefore excluded from the ratio calculations.
	What is the difference between the significance (p-value) and ratio in the Canonical Pathways bar chart? Which one is the best to use?
	The ratio is meant as an indicator of which pathway has been affected the most based on the bulk overlap of genes uploaded into IPA. This can highlight cases where only a small fraction of the possible genes on the pathway are among the genes being analyzed from your dataset, versus cases where the large majority of genes on the pathway overlap the genes being analyzed from your dataset.
	The significance (p-value) is asking, "Is there an association between a specific pathway and my uploaded dataset and is it due to chance?" The null hypothesis is that there is no association. If a p-value is very small you can be confident that the pathway is associated with the uploaded dataset. This may be an indication of that certain pathways are more likely to explain the phenotype that is …
	In the end it is a matter of percentage vs. probability. The ratio gives you amount of overlap; the significance gives confidence of association. For example, if a pathway has a high ratio (percentage) and a very low p-value, the pathway is probably associated with the data and a large portion of the pathway may be involved or affected. These pathways may be the most likely candidates for an expl…
	z-score
	The z-score predicts the direction of change for the function. An absolute z-score of ≥ 2 is considered significant. A function is:
	Increased if the z-score is ≥ 2
	Decreased if the z-score ≤ ‑2
	Note: Increased predictions are made only if the value in the Activation z‑score column is ≥ 2. Decreased predictions are made only if the value is ≤ ‑2. IPA does not assign predictions to any values between 2 and ‑2; for example, the Activation z-score column is blank for a value of 1.95. Be sure to view all of the results in the z-score column by clicking on the Activation z-score column header…
	Description of algorithms in IPA:
	https://www.ncbi.nlm.nih.gov/pmc/articles/PMC3928520/pdf/btt703.pdf

## Sheet: all DEGDEP combined
Ingenuity Canonical Pathways	-log(p-value)	p-value	-log(B-H p-value)	B-H p-value	Ratio	z-score	Molecules
LXR/RXR Activation	3.87	0.000134896	1.22	0.060256	0.132	-2.84	A1BG,AHSG,APOA1,APOA2,APOA4,APOC1,CLU,IL18RAP,KNG1,LBP,LPA,MSR1,ORM1,SERPINA1,TTR,UGT1A3
Acute Phase Response Signaling	3.61	0.000245471	1.22	0.060256	0.111	-0.277	A2M,AHSG,APOA1,APOA2,HRG,LBP,MAP2K6,MAP3K14,MRAS,ORM1,PIK3CG,PLG,RAP1A,RASD2,RRAS,SERPINA1,SERPINA3,SERPING1,SOD2,TTR
GABA Receptor Signaling	3.4	0.000398107	1.22	0.060256	0.137	#NUM!	ADCY4,ALDH5A1,ALDH9A1,AP1B1,AP2A2,CACNA1F,CACNB1,CACNB2,GABRB1,GABRD,KCNQ3,MRAS,SLC6A13
Opioid Signaling Pathway	3.33	0.000467735	1.22	0.060256	0.0972	0.853	ADCY4,AP1B1,AP2A2,CACNA1F,CACNB1,CACNB2,CAMK1D,CAMK2B,CAMK2G,CDKN1B,FYN,GNAI2,GRIN2B,GRK4,KCNJ3,MAP2K6,MRAS,PDE1B,PIK3CG,PRKAR1A,RAP1A,RASD2,RGS1,RRAS
Atherosclerosis Signaling	3.13	0.00074131	1.17	0.0676083	0.118	#NUM!	APOA1,APOA2,APOA4,APOC1,CD40,CLU,COL2A1,ICAM1,LPA,MMP1,MMP3,MSR1,ORM1,PNPLA3,SERPINA1
Molecular Mechanisms of Cancer	3.04	0.000912011	1.17	0.0676083	0.0825	#NUM!	ADCY4,ARHGEF4,AURKA,BBC3,BMP2,CAMK2B,CAMK2G,CCND2,CDC25A,CDH1,CDK4,CDKN1B,FANCD2,FYN,FZD7,GNAI2,JAK1,MAP2K6,MRAS,PIK3CG,PRKAR1A,PSENEN,PTCH2,PTK2,RAP1A,RAPGEF3,RASD2,RHOF,RRAS,SUFU,SUV39H1,TAB2,WNT5B
B Cell Receptor Signaling	3.01	0.000977237	1.17	0.0676083	0.102	0.577	CAMK2B,CAMK2G,CD22,FCGR2A,IGHA1,IGHG1,IGHG2,IGHG4,IGHM,MAP2K6,MAP3K11,MAP3K14,MRAS,PIK3CG,POU2F2,PTK2,RAP1A,RASD2,RRAS
Chemokine Signaling	2.98	0.00104713	1.17	0.0676083	0.138	-0.632	CAMK1D,CAMK2B,CAMK2G,GNAI2,MRAS,PIK3CG,PPP1CB,PTK2,RAP1A,RASD2,RRAS
Synaptogenesis Signaling Pathway	2.89	0.00128825	1.13	0.074131	0.0865	1.4	ADCY4,AP1B1,AP2A2,CACNB1,CAMK2B,CAMK2G,CDH1,CNTNAP1,FYN,GRIA4,GRIN2B,LRRTM2,MRAS,NRXN2,NTRK2,PIK3CG,PRKAR1A,RAB5C,RAP1A,RASD2,RRAS,SHF,SNAP25,STX1B,SYT13,SYT6,SYT7
Primary Immunodeficiency Signaling	2.73	0.00186209	1.03	0.0933254	0.16	#NUM!	CD40,IGHA1,IGHG1,IGHG2,IGHG4,IGHM,IGLL1/IGLL5,RAG1
FXR/RXR Activation	2.7	0.00199526	1.03	0.0933254	0.111	#NUM!	A1BG,ABCB4,ABCC2,AHSG,APOA1,APOA2,APOA4,APOC1,CLU,KNG1,ORM1,SCARB1,SERPINA1,TTR
IL-7 Signaling Pathway	2.53	0.00295121	0.893	0.127938	0.128	-1	CDC25A,CDKN1B,FYN,IGHG1,IGHM,IL7,JAK1,PIK3CG,PTK2,SLC2A1
Oncostatin M Signaling	2.49	0.00323594	0.893	0.127938	0.163	-0.816	JAK1,MMP1,MMP3,MRAS,RAP1A,RASD2,RRAS
EIF2 Signaling	2.44	0.00363078	0.873	0.133968	0.0893	-0.577	EIF2S1,EIF3B,EIF3F,MRAS,PIK3CG,PPP1CB,RAP1A,RASD2,RPL10A,RPL15,RPL23A,RPL37A,RPL5,RPL8,RPS10,RPS23,RPS5,RPS8,RRAS,WARS1
Integrin Signaling	2.34	0.00457088	0.851	0.140929	0.0892	-1.069	ARF4,ARF6,FYN,GSN,ITGA7,ITGAE,MAP3K11,MRAS,MYL12A,MYLK,PIK3CG,PPP1CB,PTK2,RAP1A,RASD2,RHOF,RRAS,TSPAN1,TSPAN7
Coagulation System	2.32	0.0047863	0.851	0.140929	0.171	0.816	A2M,F10,KNG1,PLAT,PLG,SERPINA1
Bladder Cancer Signaling	2.31	0.00489779	0.851	0.140929	0.113	#NUM!	CDH1,CDK4,MMP1,MMP11,MMP24,MMP3,MRAS,RAP1A,RASD2,RRAS,SUV39H1
PKCθ Signaling in T Lymphocytes	2.28	0.00524807	0.851	0.140929	0.0968	-0.905	CACNA1F,CACNB1,CACNB2,CAMK2B,CAMK2G,FYN,HLA-DQB1,HLA-DRA,MAP3K11,MAP3K14,MRAS,PIK3CG,RAP1A,RASD2,RRAS
B Cell Development	2.26	0.00549541	0.851	0.140929	0.167	#NUM!	CD40,HLA-DQB1,HLA-DRA,IGHM,IL7,RAG1
Lipid Antigen Presentation by CD1	2.22	0.0060256	0.851	0.140929	0.192	#NUM!	AP1B1,AP2A2,ARF6,B2M,CALR
Thiosulfate Disproportionation III (Rhodanese)	2.21	0.00616595	0.851	0.140929	0.667	#NUM!	MPST,TST
GNRH Signaling	2.2	0.00630957	0.851	0.140929	0.0925	-0.577	ADCY4,CACNA1F,CACNB1,CACNB2,CAMK2B,CAMK2G,GNAI2,MAP2K6,MAP3K11,MAP3K14,MRAS,PRKAR1A,PTK2,RAP1A,RASD2,RRAS
Production of Nitric Oxide and Reactive Oxygen Species in Macrophages	2.19	0.00645654	0.851	0.140929	0.0899	-1.807	APOA1,APOA2,APOA4,APOC1,CLU,JAK1,LPA,MAP3K11,MAP3K14,ORM1,PIK3CG,PPP1CB,PPP1R7,RAP1A,RHOF,SERPINA1,SPI1
Isoleucine Degradation I	2.18	0.00660693	0.851	0.140929	0.235	#NUM!	AUH,ECHDC3,HSD17B4,SDS
Xenobiotic Metabolism Signaling	2.14	0.00724436	0.83	0.147911	0.0801	#NUM!	ABCC2,ALDH1A2,ALDH5A1,ALDH9A1,CAMK1D,CAMK2B,CAMK2G,CHST10,CHST3,CYP2C9,CYP3A7,MAP2K6,MAP3K11,MAP3K14,MRAS,PIK3CG,PTGES3,RAP1A,RASD2,RRAS,UGT1A3,UGT1A5,UGT2B7
Melanoma Signaling	2.12	0.00758578	0.824	0.149968	0.14	0.447	CDH1,CDK4,MRAS,PIK3CG,RAP1A,RASD2,RRAS
ErbB2-ErbB3 Signaling	2.02	0.00954993	0.735	0.184077	0.123	0.816	CDKN1B,MRAS,NRG1,NRG3,PIK3CG,RAP1A,RASD2,RRAS
ErbB4 Signaling	1.94	0.0114815	0.69	0.204174	0.119	0.816	MRAS,NRG1,NRG3,PIK3CG,PSENEN,RAP1A,RASD2,RRAS
Cell Cycle: G1/S Checkpoint Regulation	1.94	0.0114815	0.69	0.204174	0.119	0	BMI1,CCND2,CDC25A,CDK4,CDKN1B,NRG1,RPL5,SUV39H1
Valine Degradation I	1.92	0.0120226	0.688	0.205116	0.2	#NUM!	AUH,ECHDC3,HSD17B4,SDS
HIF1α Signaling	1.86	0.0138038	0.666	0.215774	0.0829	0.728	CAMK1D,CAMK2B,CAMK2G,FOXP3,HIF1AN,HK3,MAP2K6,MMP1,MMP11,MMP24,MMP3,MRAS,PIK3CG,RAP1A,RASD2,RRAS,SLC2A1
Calcium Signaling	1.84	0.0144544	0.666	0.215774	0.0825	2.324	ATP2A2,ATP2B2,CACNA1F,CACNB1,CACNB2,CALR,CAMK1D,CAMK2B,CAMK2G,CASQ2,CHRNE,GRIA4,GRIN2B,MYH2,PNCK,PRKAR1A,RAP1A
Agrin Interactions at Neuromuscular Junction	1.83	0.0147911	0.666	0.215774	0.114	0	LAMB1,MRAS,NRG1,NRG3,PTK2,RAP1A,RASD2,RRAS
Triacylglycerol Biosynthesis	1.83	0.0147911	0.666	0.215774	0.136	0.447	AGPAT4,GPAT3,LPIN2,PLPP5,PLPPR4,PNPLA3
Synaptic Long Term Potentiation	1.8	0.0158489	0.666	0.215774	0.093	-0.905	CAMK2B,CAMK2G,GRIA4,GRIN2B,MRAS,PPP1CB,PPP1R7,PRKAR1A,RAP1A,RAPGEF3,RASD2,RRAS
Thrombin Signaling	1.8	0.0158489	0.666	0.215774	0.0817	0.577	ADCY4,ARHGEF4,CAMK1D,CAMK2B,CAMK2G,GNAI2,MRAS,MYL12A,MYLK,PIK3CG,PPP1CB,PTK2,RAP1A,RASD2,RHOF,RRAS,TBP
Xenobiotic Metabolism PXR Signaling Pathway	1.8	0.0158489	0.666	0.215774	0.0833	2	ABCC2,ALDH1A2,ALDH5A1,ALDH9A1,CAMK2B,CAMK2G,CHST10,CHST3,CYP2C9,CYP3A7,PPP1CB,PPP1R7,PRKAR1A,UGT1A3,UGT1A5,UGT2B7
Fatty Acid β-oxidation I	1.78	0.0165959	0.666	0.215774	0.152	0	AUH,ECHDC3,HSD17B4,SDS,SLC27A1
Cancer Drug Resistance By Drug Efflux	1.78	0.0165959	0.666	0.215774	0.121	#NUM!	ABCC2,MRAS,PIK3CG,RAP1A,RASD2,RRAS,YBX1
Pyrimidine Deoxyribonucleotides De Novo Biosynthesis I	1.77	0.0169824	0.666	0.215774	0.182	1	CMPK1,NME4,NME7,RRM2
Glioma Invasiveness Signaling	1.73	0.0186209	0.646	0.225944	0.11	-1.134	MRAS,PIK3CG,PLG,PTK2,RAP1A,RASD2,RHOF,RRAS
Retinoate Biosynthesis I	1.73	0.0186209	0.646	0.225944	0.147	0.447	ALDH1A2,BMP2,NT5C1B,RDH12,RDH13
Systemic Lupus Erythematosus Signaling	1.72	0.0190546	0.646	0.225944	0.0786	#NUM!	C8A,C8G,CD22,CD40,FCGR2A,HNRNPC,IGHG1,IGHG2,IGHG4,IGHM,KNG1,MRAS,PIK3CG,RAP1A,RASD2,RRAS,SNRNP200,SNRPD1
Galactose Degradation I (Leloir Pathway)	1.72	0.0190546	0.646	0.225944	0.4	#NUM!	GALK1,GALK2
IL-12 Signaling and Production in Macrophages	1.71	0.0194984	0.646	0.225944	0.0902	#NUM!	APOA1,APOA2,APOA4,APOC1,CD40,CLU,LPA,ORM1,PIK3CG,SERPINA1,SPI1,ZNF668
IGF-1 Signaling	1.67	0.0213796	0.625	0.237137	0.0962	-0.378	CCN1,JAK1,MRAS,PIK3CG,PRKAR1A,PTK2,RAP1A,RASD2,RRAS,YWHAQ
FcγRIIB Signaling in B Lymphocytes	1.67	0.0213796	0.625	0.237137	0.107	0	CACNA1F,CACNB1,CACNB2,MRAS,PIK3CG,RAP1A,RASD2,RRAS
Autoimmune Thyroid Disease Signaling	1.62	0.0239883	0.604	0.248886	0.122	#NUM!	CD40,HLA-DQB1,HLA-DRA,IGHG1,IGHG2,IGHG4
Hematopoiesis from Pluripotent Stem Cells	1.62	0.0239883	0.604	0.248886	0.122	#NUM!	IGHA1,IGHG1,IGHG2,IGHG4,IGHM,IL7
Colanic Acid Building Blocks Biosynthesis	1.62	0.0239883	0.604	0.248886	0.214	#NUM!	GALK1,GALK2,TSTA3
G Beta Gamma Signaling	1.6	0.0251189	0.597	0.25293	0.0902	1.265	CACNA1F,CACNB1,CACNB2,GNAI2,KCNJ3,MRAS,PIK3CG,PRKAR1A,RAP1A,RASD2,RRAS
Germ Cell-Sertoli Cell Junction Signaling	1.58	0.0263027	0.583	0.261216	0.0819	#NUM!	A2M,CDH1,GSN,MAP2K6,MAP3K11,MAP3K14,MRAS,PIK3CG,PTK2,RAP1A,RASD2,RHOF,RRAS,TJP1
CDK5 Signaling	1.57	0.0269153	0.583	0.261216	0.0926	-1	ADCY4,LAMB1,MRAS,NTRK2,PPP1CB,PPP1R7,PRKAR1A,RAP1A,RASD2,RRAS
Hepatic Fibrosis Signaling Pathway	1.56	0.0275423	0.583	0.261216	0.0688	0	CD40,CDKN1B,COL2A1,FZD7,GLI2,GNAI2,ICAM1,IL18RAP,JAK1,MAP2K6,MMP1,MRAS,MYL12A,MYLK,PIK3CG,PRKAR1A,PTCH2,PTK2,RAP1A,RASD2,RHOF,RRAS,SDHD,SIRT3,SOD2,WNT5B
Glioma Signaling	1.52	0.0301995	0.548	0.283139	0.0909	0.378	CAMK1D,CAMK2B,CAMK2G,CDK4,MRAS,PIK3CG,RAP1A,RASD2,RRAS,SUV39H1
Inhibition of Matrix Metalloproteases	1.49	0.0323594	0.538	0.289734	0.128	-1.342	A2M,MMP1,MMP11,MMP24,MMP3
Antigen Presentation Pathway	1.49	0.0323594	0.538	0.289734	0.128	#NUM!	B2M,CALR,HLA-DQB1,HLA-DRA,PSMB8
Salvage Pathways of Pyrimidine Ribonucleotides	1.44	0.0363078	0.492	0.322107	0.0918	2.333	APOBEC3A,CDK4,CMPK1,GRK4,MAK,MAP2K6,NME4,NME7,TTK
LPS-stimulated MAPK Signaling	1.43	0.0371535	0.492	0.322107	0.0964	0	LBP,MAP2K6,MAP3K14,MRAS,PIK3CG,RAP1A,RASD2,RRAS
Role of JAK1 and JAK3 in γc Cytokine Signaling	1.41	0.0389045	0.487	0.325837	0.101	#NUM!	IL7,JAK1,MRAS,PIK3CG,RAP1A,RASD2,RRAS
Regulation Of The Epithelial Mesenchymal Transition In Development Pathway	1.41	0.0389045	0.487	0.325837	0.0952	0.707	CDH1,FZD7,GLI2,LOX,PSENEN,PTCH2,SUFU,WNT5B
Endocannabinoid Developing Neuron Pathway	1.41	0.0389045	0.487	0.325837	0.087	0.707	ADCY4,CDKN1B,GNAI2,MAP2K6,MRAS,PIK3CG,PRKAR1A,RAP1A,RASD2,RRAS
IL-4 Signaling	1.38	0.0416869	0.481	0.33037	0.0941	#NUM!	HLA-DQB1,HLA-DRA,JAK1,MRAS,PIK3CG,RAP1A,RASD2,RRAS
GM-CSF Signaling	1.38	0.0416869	0.481	0.33037	0.1	0	CAMK2B,CAMK2G,MRAS,PIK3CG,RAP1A,RASD2,RRAS
Sonic Hedgehog Signaling	1.37	0.042658	0.481	0.33037	0.138	1	GLI2,PRKAR1A,PTCH2,SUFU
Estrogen Biosynthesis	1.37	0.042658	0.481	0.33037	0.119	1.342	CYP2C9,CYP2S1,CYP3A7,HSD17B13,HSD17B4
Neuropathic Pain Signaling In Dorsal Horn Neurons	1.37	0.042658	0.481	0.33037	0.0891	1	CAMK1D,CAMK2B,CAMK2G,GRIA4,GRIN2B,KCNQ3,NTRK2,PIK3CG,PRKAR1A
Virus Entry via Endocytic Pathways	1.34	0.0457088	0.474	0.335738	0.0882	#NUM!	AP1B1,AP2A2,B2M,FYN,MRAS,PIK3CG,RAP1A,RASD2,RRAS
Renin-Angiotensin Signaling	1.34	0.0457088	0.474	0.335738	0.0847	0	ADCY4,MRAS,PIK3CG,PRKAR1A,PTK2,RAP1A,RASD2,REN,RRAS,SHF
CNTF Signaling	1.34	0.0457088	0.474	0.335738	0.105	-0.447	JAK1,MRAS,PIK3CG,RAP1A,RASD2,RRAS
Nicotine Degradation III	1.34	0.0457088	0.474	0.335738	0.105	1.633	CYP2C9,CYP2S1,CYP3A7,UGT1A3,UGT1A5,UGT2B7
Chronic Myeloid Leukemia Signaling	1.32	0.047863	0.471	0.338065	0.0874	#NUM!	CDK4,CDKN1B,MECOM,MRAS,PIK3CG,RAP1A,RASD2,RRAS,SUV39H1
Caveolar-mediated Endocytosis Signaling	1.3	0.0501187	0.471	0.338065	0.0959	#NUM!	B2M,COPA,COPG2,FYN,ITGA7,ITGAE,RAB5C
Non-Small Cell Lung Cancer Signaling	1.3	0.0501187	0.471	0.338065	0.0959	0	CDK4,MRAS,PIK3CG,RAP1A,RASD2,RRAS,SUV39H1
Systemic Lupus Erythematosus In B Cell Signaling Pathway	1.29	0.0512861	0.471	0.338065	0.0691	-1.147	CCND2,CD22,CD40,EDA,FCGR2A,FYN,IGHA1,IGHG1,IGHM,JAK1,LILRB4,MAP3K14,MRAS,PIK3CG,RAP1A,RASD2,RRAS,SHF,TICAM1
Acute Myeloid Leukemia Signaling	1.28	0.0524807	0.471	0.338065	0.0899	0	KIT,MAP2K6,MRAS,PIK3CG,RAP1A,RASD2,RRAS,SPI1
Regulation of Cellular Mechanics by Calpain Protease	1.27	0.0537032	0.471	0.338065	0.0946	-1.342	CDK4,CDKN1B,MRAS,PTK2,RAP1A,RASD2,RRAS
PI3K Signaling in B Lymphocytes	1.27	0.0537032	0.471	0.338065	0.0797	0.333	CAMK2B,CAMK2G,CD180,CD40,FYN,MRAS,PIK3CG,PLEKHA1,RAP1A,RASD2,RRAS
Gustation Pathway	1.27	0.0537032	0.471	0.338065	0.0774	#NUM!	ADCY4,ASIC1,CACNA1F,CACNB1,CACNB2,P2RY1,PDE1B,PDE2A,PDE6B,PRKAR1A,TAS2R50,TAS2R60
Role of Macrophages, Fibroblasts and Endothelial Cells in Rheumatoid Arthritis	1.25	0.0562341	0.471	0.338065	0.0669	#NUM!	ADAMTS4,CAMK2B,CAMK2G,FZD7,ICAM1,IGHG1,IGHG2,IGHG4,IL18RAP,IL7,MAP2K6,MAP3K14,MMP1,MMP3,MRAS,PIK3CG,RAP1A,RASD2,ROR2,RRAS,WNT5B
Insulin Receptor Signaling	1.25	0.0562341	0.471	0.338065	0.0791	0	ASIC1,FYN,JAK1,MRAS,PIK3CG,PPP1CB,PPP1R7,PRKAR1A,RAP1A,RASD2,RRAS
LPS/IL-1 Mediated Inhibition of RXR Function	1.25	0.0562341	0.471	0.338065	0.0711	-0.816	ABCC2,ALDH1A2,ALDH5A1,ALDH9A1,APOC1,CHST10,CHST3,CPT1C,CYP2C9,CYP3A7,FABP5,FABP7,IL18RAP,LBP,SCARB1,SLC27A1
Angiopoietin Signaling	1.25	0.0562341	0.471	0.338065	0.0933	-1	GRB14,MRAS,PIK3CG,PTK2,RAP1A,RASD2,RRAS
Estrogen-Dependent Breast Cancer Signaling	1.25	0.0562341	0.471	0.338065	0.0933	0	HSD17B13,HSD17B4,MRAS,PIK3CG,RAP1A,RASD2,RRAS
Endometrial Cancer Signaling	1.24	0.057544	0.471	0.338065	0.1	0.447	CDH1,MRAS,PIK3CG,RAP1A,RASD2,RRAS
Melatonin Degradation I	1.24	0.057544	0.471	0.338065	0.1	1.633	CYP2C9,CYP2S1,CYP3A7,UGT1A3,UGT1A5,UGT2B7
PPARα/RXRα Activation	1.24	0.057544	0.471	0.338065	0.0733	0.277	ADCY4,AP2A2,APOA1,APOA2,CYP2C9,IL18RAP,MAP2K6,MAP3K14,MRAS,PRKAR1A,RAP1A,RASD2,RRAS,SLC27A1
Hereditary Breast Cancer Signaling	1.23	0.0588844	0.471	0.338065	0.0786	#NUM!	CDK4,FAAP24,FANCD2,FANCF,FANCM,MRAS,PIK3CG,POLR2I,RAP1A,RASD2,RRAS
NF-κB Activation by Viruses	1.22	0.060256	0.471	0.338065	0.0921	0	MAP3K14,MRAS,PIK3CG,RAP1A,RASD2,RRAS,TBP
Neurotrophin/TRK Signaling	1.22	0.060256	0.471	0.338065	0.0921	0.447	MAP2K6,MRAS,NTRK2,PIK3CG,RAP1A,RASD2,RRAS
Actin Cytoskeleton Signaling	1.22	0.060256	0.471	0.338065	0.0705	-0.577	ARHGEF4,GSN,IQGAP3,KNG1,LBP,MRAS,MYH2,MYL12A,MYLK,PIK3CG,PPP1CB,PTK2,RAP1A,RASD2,RRAS,TIAM2
IL-2 Signaling	1.22	0.060256	0.471	0.338065	0.0984	-0.447	JAK1,MRAS,PIK3CG,RAP1A,RASD2,RRAS
Paxillin Signaling	1.22	0.060256	0.471	0.338065	0.0833	-0.816	ARF6,ITGA7,ITGAE,MRAS,PIK3CG,PTK2,RAP1A,RASD2,RRAS
Tumor Microenvironment Pathway	1.2	0.0630957	0.465	0.342768	0.0739	0.277	ICAM1,MAP3K14,MMP1,MMP11,MMP24,MMP3,MRAS,PIK3CG,RAP1A,RASD2,RRAS,SLC2A1,TNC
Cardiac β-adrenergic Signaling	1.2	0.0630957	0.465	0.342768	0.0775	-0.632	ADCY4,ATP2A2,MRAS,PALM2AKAP2,PDE1B,PDE2A,PDE6B,PKIB,PPP1CB,PPP1R7,PRKAR1A
IL-6 Signaling	1.19	0.0645654	0.462	0.345144	0.0794	0	A2M,IL18RAP,LBP,MAP2K6,MAP3K14,MRAS,PIK3CG,RAP1A,RASD2,RRAS
Endocannabinoid Cancer Inhibition Pathway	1.18	0.0660693	0.462	0.345144	0.0769	0.302	ADCY4,CASP2,CCND2,CDH1,CDKN1B,GNAI2,MAP2K6,PIK3CG,PRKAR1A,PTK2,SMPD2
Xenobiotic Metabolism General Signaling Pathway	1.18	0.0660693	0.462	0.345144	0.0769	0.905	MAP2K6,MAP3K11,MAP3K14,MRAS,PIK3CG,RAP1A,RASD2,RRAS,UGT1A3,UGT1A5,UGT2B7
Role of MAPK Signaling in Promoting the Pathogenesis of Influenza	1.18	0.0660693	0.462	0.345144	0.0818	1.667	ATP6V1C1,ATP6V1E1,ATP6V1G1,MAP2K6,MRAS,PNPLA3,RAP1A,RASD2,RRAS
Melanocyte Development and Pigmentation Signaling	1.17	0.0676083	0.462	0.345144	0.0851	-0.378	ADCY4,KIT,MRAS,PIK3CG,PRKAR1A,RAP1A,RASD2,RRAS
ErbB Signaling	1.17	0.0676083	0.462	0.345144	0.0851	1.134	MAP2K6,MRAS,NRG1,NRG3,PIK3CG,RAP1A,RASD2,RRAS
Role of NFAT in Cardiac Hypertrophy	1.16	0.0691831	0.453	0.352371	0.0701	1.604	ADCY4,CACNA1F,CACNB1,CACNB2,CAMK1D,CAMK2B,CAMK2G,GNAI2,MAP2K6,MRAS,PIK3CG,PRKAR1A,RAP1A,RASD2,RRAS
Thyroid Cancer Signaling	1.15	0.0707946	0.45	0.354813	0.0886	0.378	CDH1,MRAS,NTRK2,PIK3CG,RAP1A,RASD2,RRAS
Communication between Innate and Adaptive Immune Cells	1.13	0.074131	0.441	0.362243	0.0833	#NUM!	B2M,CD40,HLA-DRA,IGHA1,IGHG1,IGHG2,IGHG4,IGHM
Prostanoid Biosynthesis	1.13	0.074131	0.441	0.362243	0.2	#NUM!	CYP2S1,PTGES3
Calcium Transport I	1.13	0.074131	0.441	0.362243	0.2	#NUM!	ATP2A2,ATP2B2
Nicotine Degradation II	1.11	0.0776247	0.433	0.368978	0.0923	1.633	CYP2C9,CYP2S1,CYP3A7,UGT1A3,UGT1A5,UGT2B7
Superpathway of Melatonin Degradation	1.11	0.0776247	0.433	0.368978	0.0923	1.633	CYP2C9,CYP2S1,CYP3A7,UGT1A3,UGT1A5,UGT2B7
CDP-diacylglycerol Biosynthesis I	1.11	0.0776247	0.433	0.368978	0.136	#NUM!	AGPAT4,GPAT3,PNPLA3
Role of Osteoblasts, Osteoclasts and Chondrocytes in Rheumatoid Arthritis	1.1	0.0794328	0.433	0.368978	0.0688	#NUM!	ADAMTS4,BMP2,CALCR,FZD7,GSN,IL18RAP,IL7,MAP2K6,MAP3K14,MMP1,MMP3,PIK3CG,TAB2,TNFRSF11A,WNT5B
Regulation of eIF4 and p70S6K Signaling	1.09	0.0812831	0.424	0.376704	0.0723	0	EIF2S1,EIF3B,EIF3F,MRAS,PIK3CG,RAP1A,RASD2,RPS10,RPS23,RPS5,RPS8,RRAS
Pyridoxal 5'-phosphate Salvage Pathway	1.08	0.0831764	0.424	0.376704	0.0909	1.633	CDK4,GRK4,MAK,MAP2K6,PDXK,TTK
G-Protein Coupled Receptor Signaling	1.08	0.0831764	0.424	0.376704	0.0657	#NUM!	ADCY4,CALCR,CAMK2B,CAMK2G,FYN,GNAI2,GRK4,HRH2,MRAS,PDE1B,PDE2A,PDE6B,PIK3CG,PRKAR1A,RAP1A,RAPGEF3,RASD2,RRAS
UVC-Induced MAPK Signaling	1.08	0.0831764	0.42	0.380189	0.098	0	MRAS,RAP1A,RASD2,RRAS,SMPD2
Role of Tissue Factor in Cancer	1.06	0.0870964	0.42	0.380189	0.0776	#NUM!	CCN1,F10,FYN,MMP1,MRAS,PIK3CG,RAP1A,RASD2,RRAS
GDP-glucose Biosynthesis	1.05	0.0891251	0.42	0.380189	0.182	#NUM!	HK3,PGM2
Spermine Biosynthesis	1.05	0.0891251	0.42	0.380189	0.5	#NUM!	SMS
Alanine Degradation III	1.05	0.0891251	0.42	0.380189	0.5	#NUM!	GPT2
Alanine Biosynthesis II	1.05	0.0891251	0.42	0.380189	0.5	#NUM!	GPT2
L-cysteine Degradation III	1.05	0.0891251	0.42	0.380189	0.5	#NUM!	MPST
4-hydroxyproline Degradation I	1.05	0.0891251	0.42	0.380189	0.5	#NUM!	HOGA1
GDP-L-fucose Biosynthesis I (from GDP-D-mannose)	1.05	0.0891251	0.42	0.380189	0.5	#NUM!	TSTA3
Kinetochore Metaphase Signaling Pathway	1.03	0.0933254	0.407	0.391742	0.0792	1.134	CENPO,DSN1,NUF2,PPP1CB,PPP1R7,SPC25,STAG3,TTK
Phosphatidylglycerol Biosynthesis II (Non-plastidic)	1.02	0.0954993	0.402	0.396278	0.125	#NUM!	AGPAT4,GPAT3,PNPLA3
Vitamin-C Transport	1.02	0.0954993	0.402	0.396278	0.125	#NUM!	GJB2,SLC2A1,STOM
SPINK1 General Cancer Pathway	1.01	0.0977237	0.401	0.397192	0.087	-0.447	JAK1,MRAS,PIK3CG,RAP1A,RASD2,RRAS
Role of NANOG in Mammalian Embryonic Stem Cell Pluripotency	1.01	0.0977237	0.401	0.397192	0.0756	-0.447	BMP2,FZD7,JAK1,MRAS,PIK3CG,RAP1A,RASD2,RRAS,WNT5B
Allograft Rejection Signaling	0.996	0.100925	0.393	0.404576	0.0814	#NUM!	B2M,CD40,HLA-DQB1,HLA-DRA,IGHG1,IGHG2,IGHG4
IL-10 Signaling	0.991	0.102094	0.389	0.408319	0.0857	#NUM!	FCGR2A,IL18RAP,JAK1,LBP,MAP2K6,MAP3K14
Glucose and Glucose-1-phosphate Degradation	0.987	0.103039	0.389	0.408319	0.167	#NUM!	HK3,PGM2
Bupropion Degradation	0.979	0.104954	0.387	0.410204	0.12	#NUM!	CYP2C9,CYP2S1,CYP3A7
Axonal Guidance Signaling	0.971	0.106905	0.387	0.410204	0.0587	#NUM!	ADAMTS1,ADAMTS10,ADAMTS16,ADAMTS4,BMP2,FYN,FZD7,GLI2,GNAI2,MMP1,MMP11,MMP24,MMP3,MRAS,MYL12A,NTN4,NTRK2,PIK3CG,PRKAR1A,PTCH2,PTK2,RAP1A,RASD2,RRAS,SEMA3A,SEMA3D,SEMA3G,SUFU,WNT5B
Ovarian Cancer Signaling	0.967	0.107895	0.387	0.410204	0.0719	0.816	CDK4,FZD7,MRAS,PIK3CG,PRKAR1A,RAP1A,RASD2,RRAS,SUV39H1,WNT5B
cAMP-mediated signaling	0.967	0.107895	0.387	0.410204	0.0655	-1.387	ADCY4,CAMK1D,CAMK2B,CAMK2G,GNAI2,GRK4,HRH2,PALM2AKAP2,PDE1B,PDE2A,PDE6B,PKIB,PRKAR1A,RAP1A,RAPGEF3
Semaphorin Neuronal Repulsive Signaling Pathway	0.967	0.107895	0.387	0.410204	0.0719	-1.897	ACAN,FYN,MAP2K6,MYL12A,PIK3CG,PPP1CB,PRKAR1A,RRAS,SEMA3A,VCAN
Clathrin-mediated Endocytosis Signaling	0.963	0.108893	0.387	0.410204	0.0674	#NUM!	AP1B1,AP2A2,APOA1,APOA2,APOA4,APOC1,ARF6,CLU,LPA,ORM1,PIK3CG,RAB5C,SERPINA1
Reelin Signaling in Neurons	0.963	0.108893	0.387	0.410204	0.0738	1	ARHGEF4,CAMK2B,CAMK2G,FYN,GRIN2B,MAP2K6,MAP3K11,PIK3CG,RAP1A
Ceramide Signaling	0.959	0.109901	0.387	0.410204	0.0795	-0.447	CTSD,MRAS,PIK3CG,RAP1A,RASD2,RRAS,SMPD2
Protein Kinase A Signaling	0.951	0.111944	0.387	0.410204	0.06	-0.218	ADCY4,CAMK2B,CAMK2G,CDC25A,DUSP10,DUSP16,EYA1,GNAI2,MYH2,MYL12A,MYLK,PALM2AKAP2,PDE1B,PDE2A,PDE6B,PPP1CB,PPP1R7,PRKAR1A,PTCH2,PTK2,PTPRH,PTPRO,RAP1A,YWHAQ
Basal Cell Carcinoma Signaling	0.947	0.11298	0.387	0.410204	0.0833	-1	BMP2,FZD7,GLI2,PTCH2,SUFU,WNT5B
PAK Signaling	0.939	0.11508	0.387	0.410204	0.0755	-0.378	MRAS,MYL12A,MYLK,PIK3CG,PTK2,RAP1A,RASD2,RRAS
RANK Signaling in Osteoclasts	0.939	0.11508	0.387	0.410204	0.0787	0.378	GSN,MAP2K6,MAP3K11,MAP3K14,PIK3CG,TAB2,TNFRSF11A
Estrogen-mediated S-phase Entry	0.939	0.11508	0.387	0.410204	0.115	#NUM!	CDC25A,CDK4,CDKN1B
T Cell Receptor Signaling	0.939	0.11508	0.387	0.410204	0.0755	#NUM!	FYN,MRAS,PIK3CG,PTPRH,RAP1A,RASD2,RRAS,SHB
PD-1, PD-L1 cancer immunotherapy pathway	0.939	0.11508	0.387	0.410204	0.0755	1.134	B2M,CDKN1B,FOXP3,HLA-DQB1,HLA-DRA,JAK1,LATS1,PIK3CG
D-myo-inositol (1,4,5,6)-Tetrakisphosphate Biosynthesis	0.924	0.119124	0.378	0.418794	0.0704	0	CDC25A,DUSP10,DUSP16,NUDT2,NUDT9,PPP1R16B,PPP1R7,PTPRH,PTPRO,STYXL1
D-myo-inositol (3,4,5,6)-tetrakisphosphate Biosynthesis	0.924	0.119124	0.378	0.418794	0.0704	0	CDC25A,DUSP10,DUSP16,NUDT2,NUDT9,PPP1R16B,PPP1R7,PTPRH,PTPRO,STYXL1
GP6 Signaling Pathway	0.914	0.121899	0.372	0.42462	0.072	0.333	COL15A1,COL22A1,COL2A1,FYN,GP6,LAMB1,LAMB2,PIK3CG,PTK2
NF-κB Signaling	0.91	0.123027	0.372	0.42462	0.067	0.302	BMP2,CD40,MAP2K6,MAP3K14,MRAS,NTRK2,PIK3CG,RAP1A,RASD2,RRAS,TAB2,TNFRSF11A
Colorectal Cancer Metastasis Signaling	0.907	0.12388	0.372	0.42462	0.0632	0.258	ADCY4,CDH1,FZD7,JAK1,MMP1,MMP11,MMP24,MMP3,MRAS,PIK3CG,PRKAR1A,RAP1A,RASD2,RHOF,RRAS,WNT5B
Prostate Cancer Signaling	0.903	0.125026	0.372	0.42462	0.0769	#NUM!	CDKN1B,MRAS,PIK3CG,RAP1A,RASD2,RRAS,SUV39H1
IL-15 Signaling	0.886	0.130017	0.372	0.42462	0.08	0	JAK1,MRAS,PIK3CG,RAP1A,RASD2,RRAS
IL-1 Signaling	0.883	0.130918	0.372	0.42462	0.0761	0.447	ADCY4,GNAI2,MAP2K6,MAP3K14,MRAS,PRKAR1A,TAB2
P2Y Purigenic Receptor Signaling Pathway	0.883	0.130918	0.372	0.42462	0.0709	0.707	ADCY4,GNAI2,MRAS,P2RY1,PIK3CG,PRKAR1A,RAP1A,RASD2,RRAS
L-carnitine Biosynthesis	0.879	0.13213	0.372	0.42462	0.333	#NUM!	ALDH9A1
Guanine and Guanosine Salvage I	0.879	0.13213	0.372	0.42462	0.333	#NUM!	HPRT1
Anandamide Degradation	0.879	0.13213	0.372	0.42462	0.333	#NUM!	FAAH2
Thyroid Hormone Biosynthesis	0.879	0.13213	0.372	0.42462	0.333	#NUM!	CTSD
4-aminobutyrate Degradation I	0.879	0.13213	0.372	0.42462	0.333	#NUM!	ALDH5A1
L-serine Degradation	0.879	0.13213	0.372	0.42462	0.333	#NUM!	SDS
Endocannabinoid Neuronal Synapse Pathway	0.866	0.136144	0.363	0.433511	0.0703	1	ADCY4,CACNA1F,CACNB1,CACNB2,GNAI2,GRIA4,GRIN2B,KCNJ3,PRKAR1A
Macropinocytosis Signaling	0.863	0.137088	0.362	0.43451	0.0789	-0.447	ARF6,MRAS,PIK3CG,RAP1A,RASD2,RRAS
HMGB1 Signaling	0.857	0.138995	0.359	0.437522	0.0667	-0.333	EDA,HMGB1,ICAM1,MAP2K6,MRAS,PIK3CG,PLAT,RAP1A,RASD2,RHOF,RRAS
p70S6K Signaling	0.854	0.139959	0.359	0.437522	0.0698	-1.134	EEF2K,GNAI2,JAK1,MRAS,PIK3CG,RAP1A,RASD2,RRAS,YWHAQ
Maturity Onset Diabetes of Young (MODY) Signaling	0.851	0.140929	0.359	0.437522	0.0833	#NUM!	ALDOB,APOA1,APOA2,APOA4,APOC1
Dendritic Cell Maturation	0.848	0.141906	0.359	0.437522	0.0652	-0.577	B2M,CD40,COL2A1,FCGR2A,HLA-DQB1,HLA-DRA,ICAM1,IGHG1,IGHG2,IGHG4,MAP3K14,PIK3CG
Antiproliferative Role of Somatostatin Receptor 2	0.845	0.142889	0.359	0.437522	0.0779	0.447	CDKN1B,MRAS,PIK3CG,RAP1A,RASD2,RRAS
3-phosphoinositide Biosynthesis	0.845	0.142889	0.359	0.437522	0.0663	0.302	CDC25A,DUSP10,DUSP16,NUDT2,NUDT9,PIK3CG,PPP1R16B,PPP1R7,PTPRH,PTPRO,STYXL1
Retinol Biosynthesis	0.845	0.142889	0.359	0.437522	0.0909	#NUM!	DAGLB,PNPLA3,RDH12,RDH13
α-Adrenergic Signaling	0.833	0.146893	0.35	0.446684	0.0737	-1	ADCY4,GNAI2,MRAS,PRKAR1A,RAP1A,RASD2,RRAS
Cellular Effects of Sildenafil (Viagra)	0.824	0.149968	0.346	0.450817	0.0687	#NUM!	ADCY4,KCNQ3,MYH2,MYL12A,MYLK,PDE1B,PDE2A,PPP1CB,PRKAR1A
NGF Signaling	0.812	0.15417	0.334	0.463447	0.0702	0.378	MAP3K11,MAP3K14,MRAS,PIK3CG,RAP1A,RASD2,RRAS,SMPD2
IL-3 Signaling	0.81	0.154882	0.333	0.464515	0.0759	-0.447	JAK1,MRAS,PIK3CG,RAP1A,RASD2,RRAS
Phagosome Maturation	0.801	0.158125	0.333	0.464515	0.0662	#NUM!	ATP6V1C1,ATP6V1E1,ATP6V1G1,B2M,CALR,CTSD,DYNC1I2,HLA-DRA,RAB5C,SNAP25
Apelin Endothelial Signaling Pathway	0.796	0.159956	0.333	0.464515	0.0696	0.378	ADCY4,GNAI2,ICAM1,MRAS,PIK3CG,RAP1A,RASD2,RRAS
NRF2-mediated Oxidative Stress Response	0.79	0.162181	0.333	0.464515	0.0635	1.134	ABCC2,DNAJC15,DNAJC9,MAP2K6,MRAS,PIK3CG,RAP1A,RASD2,RRAS,SCARB1,SOD2,UBE2K
Renal Cell Carcinoma Signaling	0.79	0.162181	0.333	0.464515	0.075	0	MRAS,PIK3CG,RAP1A,RASD2,RRAS,SLC2A1
Role of MAPK Signaling in the Pathogenesis of Influenza	0.79	0.162181	0.333	0.464515	0.075	#NUM!	MAP2K6,MRAS,PNPLA3,RAP1A,RASD2,RRAS
JAK/Stat Signaling	0.79	0.162181	0.333	0.464515	0.075	-0.447	JAK1,MRAS,PIK3CG,RAP1A,RASD2,RRAS
Xenobiotic Metabolism CAR Signaling Pathway	0.79	0.162181	0.333	0.464515	0.0635	1.155	ABCC2,ALDH1A2,ALDH5A1,ALDH9A1,CHST10,CHST3,CYP2C9,CYP3A7,MAP2K6,UGT1A3,UGT1A5,UGT2B7
Thrombopoietin Signaling	0.788	0.16293	0.333	0.464515	0.0794	0	MRAS,PIK3CG,RAP1A,RASD2,RRAS
UVA-Induced MAPK Signaling	0.783	0.164816	0.331	0.466659	0.0714	0	MRAS,PARP8,PIK3CG,RAP1A,RASD2,RRAS,SMPD2
Glutaryl-CoA Degradation	0.78	0.165959	0.331	0.466659	0.125	#NUM!	CYP2S1,HSD17B4
Prolactin Signaling	0.772	0.169044	0.331	0.466659	0.0741	-0.447	FYN,MRAS,PIK3CG,RAP1A,RASD2,RRAS
Acetone Degradation I (to Methylglyoxal)	0.772	0.169044	0.331	0.466659	0.0968	#NUM!	CYP2C9,CYP2S1,CYP3A7
STAT3 Pathway	0.772	0.169044	0.331	0.466659	0.0667	-0.378	CDC25A,IL18RAP,MAP3K11,MRAS,NTRK2,RAP1A,RASD2,RRAS,TNFRSF11A
mTOR Signaling	0.767	0.171002	0.331	0.466659	0.0619	-0.447	ARHGAP8/PRR5-ARHGAP8,EIF3B,EIF3F,MRAS,PIK3CG,RAP1A,RASD2,RHOF,RPS10,RPS23,RPS5,RPS8,RRAS
Sphingosine-1-phosphate Signaling	0.767	0.171002	0.331	0.466659	0.0684	-0.378	ADCY4,ASAH2,CASP2,GNAI2,PIK3CG,PTK2,RHOF,SMPD2
VEGF Signaling	0.767	0.171002	0.331	0.466659	0.0707	-0.447	EIF2S1,MRAS,PIK3CG,PTK2,RAP1A,RASD2,RRAS
Androgen Signaling	0.757	0.174985	0.329	0.468813	0.0662	1.633	CACNA1F,CACNB1,CACNB2,CALR,GNAI2,MRAS,POLR2I,PRKAR1A,TBP
PEDF Signaling	0.757	0.174985	0.329	0.468813	0.0732	-0.447	MRAS,PIK3CG,RAP1A,RASD2,RRAS,SOD2
Regulation of the Epithelial-Mesenchymal Transition Pathway	0.757	0.174985	0.329	0.468813	0.0625	#NUM!	CDH1,FZD7,JAK1,LOX,MAP2K6,MRAS,PIK3CG,PSENEN,RAP1A,RASD2,RRAS,WNT5B
PTEN Signaling	0.757	0.174985	0.329	0.468813	0.0662	0	CDKN1B,MRAS,NTRK2,PIK3CG,PTK2,RAP1A,RASD2,RRAS,TNFRSF11A
CD40 Signaling	0.75	0.177828	0.323	0.475335	0.0769	1.342	CD40,ICAM1,MAP2K6,MAP3K14,PIK3CG
3-phosphoinositide Degradation	0.74	0.18197	0.322	0.476431	0.0641	0	CDC25A,DUSP10,DUSP16,NUDT2,NUDT9,PPP1R16B,PPP1R7,PTPRH,PTPRO,STYXL1
γ-linolenate Biosynthesis II (Animals)	0.738	0.18281	0.322	0.476431	0.118	#NUM!	FADS2,SLC27A1
Mitochondrial L-carnitine Shuttle Pathway	0.738	0.18281	0.322	0.476431	0.118	#NUM!	CPT1C,SLC27A1
Histamine Degradation	0.738	0.18281	0.322	0.476431	0.118	#NUM!	ALDH1A2,ALDH9A1
HER-2 Signaling in Breast Cancer	0.735	0.184077	0.322	0.476431	0.0619	1.155	ARF4,ARF6,CDK4,CDKN1B,COX4I1,FYN,MRAS,NRG1,PIK3CG,RAP1A,RASD2,RRAS
D-myo-inositol-5-phosphate Metabolism	0.728	0.187068	0.321	0.477529	0.0637	0	CDC25A,DUSP10,DUSP16,NUDT2,NUDT9,PPP1R16B,PPP1R7,PTPRH,PTPRO,STYXL1
HGF Signaling	0.726	0.187932	0.321	0.477529	0.0667	-0.378	MAP3K11,MAP3K14,MRAS,PIK3CG,PTK2,RAP1A,RASD2,RRAS
SAPK/JNK Signaling	0.724	0.188799	0.321	0.477529	0.0686	0	DUSP10,MAP3K11,MRAS,PIK3CG,RAP1A,RASD2,RRAS
Pyrimidine Ribonucleotides Interconversion	0.717	0.191867	0.321	0.477529	0.0909	#NUM!	CMPK1,NME4,NME7
IL-15 Production	0.712	0.194089	0.321	0.477529	0.0661	-0.707	FYN,JAK1,KIT,MAP2K6,MAP3K11,NTRK2,PTK2,ROR2
Rac Signaling	0.712	0.194089	0.321	0.477529	0.0661	0.378	IQGAP3,MAP3K11,MRAS,PIK3CG,PTK2,RAP1A,RASD2,RRAS
Serotonin Degradation	0.712	0.194089	0.321	0.477529	0.0746	0.447	ALDH1A2,ALDH9A1,UGT1A3,UGT1A5,UGT2B7
Th1 Pathway	0.712	0.194089	0.321	0.477529	0.0661	-0.378	CD40,HLA-DQB1,HLA-DRA,ICAM1,JAK1,MAP2K6,PIK3CG,PSENEN
Mouse Embryonic Stem Cell Pluripotency	0.708	0.195884	0.321	0.477529	0.068	-0.816	FZD7,JAK1,MRAS,PIK3CG,RAP1A,RASD2,RRAS
BMP signaling pathway	0.708	0.195884	0.321	0.477529	0.0706	0.447	BMP2,MRAS,PRKAR1A,RAP1A,RASD2,RRAS
Xenobiotic Metabolism AHR Signaling Pathway	0.708	0.195884	0.321	0.477529	0.0706	0	ALDH1A2,ALDH5A1,ALDH9A1,PTGES3,UGT1A3,UGT1A5
Natural Killer Cell Signaling	0.706	0.196789	0.321	0.477529	0.0609	0.577	B2M,COL2A1,FCGR2A,FYN,IL18RAP,MAP3K11,MAP3K14,MRAS,PIK3CG,RAP1A,RASD2,RRAS
Assembly of RNA Polymerase II Complex	0.706	0.196789	0.321	0.477529	0.08	2	POLR2I,TAF4B,TAF7,TBP
Adrenomedullin signaling pathway	0.706	0.196789	0.321	0.477529	0.0609	0.632	ADCY4,KCNQ3,MAP2K6,MRAS,MYLK,PIK3CG,PRKAR1A,PTK2,RAP1A,RASD2,RRAS,SHF
FAK Signaling	0.695	0.201837	0.312	0.487528	0.0673	#NUM!	FYN,MRAS,PIK3CG,PTK2,RAP1A,RASD2,RRAS
PDGF Signaling	0.693	0.202768	0.312	0.487528	0.0698	-0.447	JAK1,MRAS,PIK3CG,RAP1A,RASD2,RRAS
Superpathway of Inositol Phosphate Compounds	0.686	0.206063	0.311	0.488652	0.0603	0.577	CDC25A,DUSP10,DUSP16,IP6K3,NUDT2,NUDT9,PIK3CG,PPP1R16B,PPP1R7,PTPRH,PTPRO,STYXL1
Neuregulin Signaling	0.68	0.20893	0.311	0.488652	0.0667	0.816	CDKN1B,MRAS,NRG1,NRG3,RAP1A,RASD2,RRAS
Protein Citrullination	0.678	0.209894	0.311	0.488652	0.2	#NUM!	PADI3
Serine Biosynthesis	0.678	0.209894	0.311	0.488652	0.2	#NUM!	PHGDH
Tyrosine Degradation I	0.678	0.209894	0.311	0.488652	0.2	#NUM!	HPD
Glutamate Degradation III (via 4-aminobutyrate)	0.678	0.209894	0.311	0.488652	0.2	#NUM!	ALDH5A1
IL-8 Signaling	0.676	0.210863	0.311	0.488652	0.06	-0.632	CCND2,CDH1,DEFA1 (includes others),GNAI2,ICAM1,MRAS,PIK3CG,PTK2,RAP1A,RASD2,RHOF,RRAS
CCR3 Signaling in Eosinophils	0.676	0.210863	0.311	0.488652	0.0645	0	GNAI2,MRAS,MYLK,PIK3CG,PPP1CB,RAP1A,RASD2,RRAS
DNA Methylation and Transcriptional Repression Signaling	0.666	0.215774	0.308	0.49204	0.0857	#NUM!	H4C11,H4C12,SAP30
Pyrimidine Ribonucleotides De Novo Biosynthesis	0.666	0.215774	0.308	0.49204	0.0857	#NUM!	CMPK1,NME4,NME7
GADD45 Signaling	0.664	0.21677	0.308	0.49204	0.105	#NUM!	CCND2,CDK4
Oxidative Ethanol Degradation III	0.664	0.21677	0.308	0.49204	0.105	#NUM!	ALDH1A2,ALDH9A1
ERK/MAPK Signaling	0.656	0.2208	0.304	0.496592	0.0594	-1.265	FYN,MRAS,PIK3CG,PPP1CB,PPP1R7,PRKAR1A,PTK2,RAP1A,RAPGEF3,RASD2,RRAS,YWHAQ
Neuroinflammation Signaling Pathway	0.656	0.2208	0.304	0.496592	0.0567	0	B2M,CD40,GABRB1,GABRD,GRIN2B,HLA-DQB1,HLA-DRA,HMGB1,ICAM1,JAK1,KCNJ3,MMP3,PIK3CG,PSENEN,SLC6A13,SOD2,TICAM1
Corticotropin Releasing Hormone Signaling	0.65	0.223872	0.3	0.501187	0.0621	-1.667	ADCY4,CACNA1F,CACNB1,CACNB2,GLI2,GNAI2,PRKAR1A,PTCH2,RAP1A
Ferroptosis Signaling Pathway	0.65	0.223872	0.3	0.501187	0.0635	0	ARF4,ARF6,FANCD2,GPX4,MRAS,RAP1A,RASD2,RRAS
Small Cell Lung Cancer Signaling	0.644	0.226986	0.298	0.503501	0.0704	1	CDK4,CDKN1B,PIK3CG,PTK2,SUV39H1
Sperm Motility	0.642	0.228034	0.298	0.503501	0.0583	0.378	FYN,JAK1,KIT,MAP2K6,MAP3K11,MRAS,NTRK2,PDE1B,PDE2A,PNPLA3,PRKAR1A,PTK2,ROR2
Glioblastoma Multiforme Signaling	0.64	0.229087	0.298	0.503501	0.0606	0	CDK4,CDKN1B,FZD7,MRAS,PIK3CG,RAP1A,RASD2,RHOF,RRAS,WNT5B
Interferon Signaling	0.64	0.229087	0.298	0.503501	0.0833	#NUM!	JAK1,OAS1,PSMB8
The Visual Cycle	0.631	0.233884	0.295	0.506991	0.1	#NUM!	RDH12,RDH13
Fatty Acid α-oxidation	0.631	0.233884	0.295	0.506991	0.1	#NUM!	ALDH1A2,ALDH9A1
Insulin Secretion Signaling Pathway	0.631	0.233884	0.295	0.506991	0.0574	0.535	ADCY4,CAMK2B,CAMK2G,EIF2S1,FYN,JAK1,NALCN,PIK3CG,PRKAR1A,RAP1A,SLC2A1,SNAP25,SPCS2,SRP9
Melatonin Signaling	0.627	0.236048	0.295	0.506991	0.0694	0.447	CAMK2B,CAMK2G,GNAI2,MAP2K6,PRKAR1A
ERK5 Signaling	0.627	0.236048	0.295	0.506991	0.0694	0	MRAS,RAP1A,RASD2,RRAS,YWHAQ
CXCR4 Signaling	0.62	0.239883	0.291	0.511682	0.0599	-1	ADCY4,GNAI2,MRAS,MYL12A,PIK3CG,PTK2,RAP1A,RASD2,RHOF,RRAS
Complement System	0.618	0.240991	0.291	0.511682	0.0811	#NUM!	C8A,C8G,SERPING1
IL-17 Signaling	0.614	0.24322	0.291	0.511682	0.0588	-0.302	EDA,JAK1,MAP2K6,MAP3K14,MMP3,MRAS,PIK3CG,RAP1A,RASD2,RRAS,TAB2
Phospholipase C Signaling	0.613	0.243781	0.291	0.511682	0.0564	-1.941	ADCY4,ARHGEF4,FCGR2A,FYN,IGHG1,IGHG2,IGHG4,MRAS,MYL12A,PPP1CB,RAP1A,RAPGEF3,RASD2,RHOF,RRAS
NAD Biosynthesis from 2-amino-3-carboxymuconate Semialdehyde	0.609	0.246037	0.291	0.511682	0.167	#NUM!	NMNAT1
Ceramide Biosynthesis	0.609	0.246037	0.291	0.511682	0.167	#NUM!	SPTLC3
Ceramide Degradation	0.609	0.246037	0.291	0.511682	0.167	#NUM!	ASAH2
NAD Biosynthesis III	0.609	0.246037	0.291	0.511682	0.167	#NUM!	NMNAT1
iCOS-iCOSL Signaling in T Helper Cells	0.604	0.248886	0.287	0.516416	0.0631	0	CAMK2B,CAMK2G,CD40,HLA-DQB1,HLA-DRA,PIK3CG,PLEKHA1
Putrescine Degradation III	0.6	0.251189	0.287	0.516416	0.0952	#NUM!	ALDH1A2,ALDH9A1
Endoplasmic Reticulum Stress Pathway	0.6	0.251189	0.287	0.516416	0.0952	#NUM!	CALR,EIF2S1
Estrogen Receptor Signaling	0.597	0.25293	0.287	0.516416	0.0549	0.471	ADCY4,GNAI2,JAK1,MMP1,MMP11,MMP24,MMP3,MRAS,MYL12A,PIK3CG,PPP1CB,PRKAR1A,RAP1A,RASD2,RRAS,SDHD,SHF,SOD2
Thyroid Hormone Metabolism II (via Conjugation and/or Degradation)	0.595	0.254097	0.287	0.516416	0.0789	#NUM!	UGT1A3,UGT1A5,UGT2B7
Gα12/13 Signaling	0.593	0.25527	0.285	0.5188	0.0611	-0.378	CDH1,MRAS,MYL12A,PIK3CG,PTK2,RAP1A,RASD2,RRAS
Relaxin Signaling	0.585	0.260016	0.28	0.524807	0.0596	0.447	ADCY4,GNAI2,MRAS,PDE1B,PDE2A,PDE6B,PIK3CG,PRKAR1A,RAP1A
CREB Signaling in Neurons	0.578	0.264241	0.277	0.528445	0.052	2.414	ADCY4,ADGRA2,ADGRB1,ADGRE1,CACNA1F,CACNB1,CACNB2,CALCR,CAMK2B,CAMK2G,CCR6,FZD7,GNAI2,GPR34,GPRC5A,GRIA4,GRIN2B,GRPR,HRH2,LTB4R2,MRAS,NTRK2,P2RY1,PIK3CG,POLR2I,PRKAR1A,RAP1A,RASD2,RRAS,TBP,TNFRSF11A
MSP-RON Signaling In Macrophages Pathway	0.578	0.264241	0.277	0.528445	0.0619	1.134	HLA-DQB1,HLA-DRA,MRAS,PIK3CG,RAP1A,RASD2,RRAS
tRNA Charging	0.575	0.266073	0.274	0.532108	0.0769	#NUM!	EARS2,EPRS1,WARS1
Methionine Degradation I (to Homocysteine)	0.572	0.267917	0.272	0.534564	0.0909	#NUM!	PRMT3,SUV39H2
GDNF Family Ligand-Receptor Interactions	0.567	0.271019	0.272	0.534564	0.0658	0	MRAS,PIK3CG,RAP1A,RASD2,RRAS
Toll-like Receptor Signaling	0.567	0.271019	0.272	0.534564	0.0658	#NUM!	LBP,MAP2K6,MAP3K14,TAB2,TICAM1
Granulocyte Adhesion and Diapedesis	0.562	0.274157	0.272	0.534564	0.0578	#NUM!	CXCL11,GNAI2,HRH2,ICAM1,ICAM2,IL18RAP,MMP1,MMP11,MMP24,MMP3
Leukocyte Extravasation Signaling	0.561	0.274789	0.272	0.534564	0.057	0.302	ARHGAP8/PRR5-ARHGAP8,GNAI2,ICAM1,MMP1,MMP11,MMP24,MMP3,PIK3CG,PTK2,RAP1A,RAPGEF3
Agranulocyte Adhesion and Diapedesis	0.561	0.274789	0.272	0.534564	0.057	#NUM!	CXCL11,GNAI2,ICAM1,ICAM2,MMP1,MMP11,MMP24,MMP3,MYH2,PODXL,PODXL2
MSP-RON Signaling In Cancer Cells Pathway	0.561	0.274789	0.272	0.534564	0.0597	0.707	HGFAC,MRAS,PIK3CG,PTK2,RAP1A,RASD2,RRAS,YWHAQ
Dopamine Receptor Signaling	0.553	0.279898	0.272	0.534564	0.0649	#NUM!	ADCY4,NCS1,PPP1CB,PPP1R7,PRKAR1A
TGF-β Signaling	0.553	0.279898	0.272	0.534564	0.0625	0	BMP2,MAP2K6,MRAS,RAP1A,RASD2,RRAS
Trehalose Degradation II (Trehalase)	0.551	0.28119	0.272	0.534564	0.143	#NUM!	HK3
Superpathway of Serine and Glycine Biosynthesis I	0.551	0.28119	0.272	0.534564	0.143	#NUM!	PHGDH
NAD Salvage Pathway III	0.551	0.28119	0.272	0.534564	0.143	#NUM!	NMNAT1
Adenine and Adenosine Salvage III	0.551	0.28119	0.272	0.534564	0.143	#NUM!	HPRT1
Tryptophan Degradation III (Eukaryotic)	0.544	0.285759	0.268	0.539511	0.087	#NUM!	CYP2S1,HSD17B4
Ethanol Degradation IV	0.544	0.285759	0.268	0.539511	0.087	#NUM!	ALDH1A2,ALDH9A1
Th2 Pathway	0.539	0.289068	0.265	0.54325	0.0588	-1	CD40,HLA-DQB1,HLA-DRA,ICAM1,JAK1,PIK3CG,PSENEN,SPI1
nNOS Signaling in Skeletal Muscle Cells	0.536	0.291072	0.265	0.54325	0.0732	#NUM!	CACNA1F,CACNB1,CACNB2
Fc Epsilon RI Signaling	0.535	0.291743	0.265	0.54325	0.0598	0	FYN,MAP2K6,MRAS,PIK3CG,RAP1A,RASD2,RRAS
Iron homeostasis signaling pathway	0.53	0.295121	0.265	0.54325	0.0584	#NUM!	ATP6V1C1,ATP6V1E1,ATP6V1G1,BMP2,GDF15,HBA1/HBA2,JAK1,PCBP1
p53 Signaling	0.529	0.295801	0.265	0.54325	0.0612	0	ADGRB1,BBC3,CCND2,CDK4,JMY,PIK3CG
Semaphorin Signaling in Neurons	0.527	0.297167	0.265	0.54325	0.0667	#NUM!	FYN,PTK2,RHOF,SEMA3A
Role of PKR in Interferon Induction and Antiviral Response	0.523	0.299916	0.265	0.54325	0.0593	-1.633	EIF2S1,HMGB1,JAK1,MAP2K6,MSR1,TAB2,TARBP2
Gap Junction Signaling	0.519	0.302691	0.265	0.54325	0.0556	#NUM!	ADCY4,GJB2,GNAI2,GRIA4,MRAS,PIK3CG,PRKAR1A,RAP1A,RASD2,RRAS,TJP1
Glutathione Redox Reactions I	0.519	0.302691	0.265	0.54325	0.0833	#NUM!	GPX3,GPX4
Cysteine Biosynthesis III (mammalia)	0.519	0.302691	0.265	0.54325	0.0833	#NUM!	PRMT3,SUV39H2
Intrinsic Prothrombin Activation Pathway	0.517	0.304089	0.265	0.54325	0.0714	#NUM!	COL2A1,F10,KNG1
Nitric Oxide Signaling in the Cardiovascular System	0.517	0.304089	0.265	0.54325	0.0606	0	ATP2A2,KNG1,PDE1B,PDE2A,PIK3CG,PRKAR1A
Apelin Cardiomyocyte Signaling Pathway	0.517	0.304089	0.265	0.54325	0.0606	0	ATP2A2,GNAI2,MYL12A,MYLK,PIK3CG,SLC9A6
FLT3 Signaling in Hematopoietic Progenitor Cells	0.513	0.306902	0.265	0.54325	0.0625	0	MRAS,PIK3CG,RAP1A,RASD2,RRAS
Cholecystokinin/Gastrin-mediated Signaling	0.513	0.306902	0.265	0.54325	0.0588	-0.816	MAP2K6,MRAS,PTK2,RAP1A,RASD2,RHOF,RRAS
Cardiac Hypertrophy Signaling	0.506	0.311889	0.265	0.54325	0.0542	0	ADCY4,GNAI2,MAP2K6,MAP3K11,MAP3K14,MRAS,MYL12A,PIK3CG,PRKAR1A,RAP1A,RASD2,RHOF,RRAS
Apoptosis Signaling	0.506	0.311889	0.265	0.54325	0.06	1	CASP2,MAP3K14,MRAS,RAP1A,RASD2,RRAS
Osteoarthritis Pathway	0.504	0.313329	0.265	0.54325	0.0545	0.632	ACAN,ADAMTS4,BMP2,CASP2,COL2A1,FZD7,GLI2,HMGB1,IL18RAP,MMP1,MMP3,PTCH2
Sphingosine and Sphingosine-1-phosphate Metabolism	0.503	0.314051	0.265	0.54325	0.125	#NUM!	ASAH2
Inositol Pyrophosphates Biosynthesis	0.503	0.314051	0.265	0.54325	0.125	#NUM!	IP6K3
Superoxide Radicals Degradation	0.503	0.314051	0.265	0.54325	0.125	#NUM!	SOD2
Purine Ribonucleosides Degradation to Ribose-1-phosphate	0.503	0.314051	0.265	0.54325	0.125	#NUM!	PGM2
Salvage Pathways of Pyrimidine Deoxyribonucleotides	0.503	0.314051	0.265	0.54325	0.125	#NUM!	APOBEC3A
Sphingomyelin Metabolism	0.503	0.314051	0.265	0.54325	0.125	#NUM!	SMPD2
Cyclins and Cell Cycle Regulation	0.5	0.316228	0.265	0.54325	0.0617	0	CCND2,CDC25A,CDK4,CDKN1B,SUV39H1
Actin Nucleation by ARP-WASP Complex	0.5	0.316228	0.265	0.54325	0.0617	-1	MRAS,RAP1A,RASD2,RHOF,RRAS
HOTAIR Regulatory Pathway	0.5	0.316228	0.265	0.54325	0.0563	2.333	CDH1,EED,ICAM1,MMP1,MMP11,MMP24,MMP3,PIK3CG,WNT5B
Tryptophan Degradation X (Mammalian, via Tryptamine)	0.495	0.31989	0.26	0.549541	0.08	#NUM!	ALDH1A2,ALDH9A1
Role of NFAT in Regulation of the Immune Response	0.493	0.321366	0.26	0.549541	0.0552	-1	FCGR2A,FYN,GNAI2,HLA-DQB1,HLA-DRA,MRAS,PIK3CG,RAP1A,RASD2,RRAS
Apelin Adipocyte Signaling Pathway	0.488	0.325087	0.256	0.554626	0.061	-1.342	ADCY4,GNAI2,GPX3,GPX4,PRKAR1A
tRNA Splicing	0.481	0.33037	0.253	0.55847	0.0682	#NUM!	PDE1B,PDE2A,PDE6B
Aryl Hydrocarbon Receptor Signaling	0.474	0.335738	0.245	0.568853	0.0559	0.447	ALDH1A2,ALDH5A1,ALDH9A1,CCND2,CDK4,CDKN1B,CTSD,PTGES3
NAD Salvage Pathway II	0.472	0.337287	0.245	0.568853	0.0769	#NUM!	NMNAT1,NT5C1B
PI3K/AKT Signaling	0.469	0.339625	0.243	0.571479	0.0543	-0.378	CDKN1B,GDF15,IL18RAP,JAK1,MRAS,PIK3CG,RAP1A,RASD2,RRAS,YWHAQ
VEGF Family Ligand-Receptor Interactions	0.465	0.342768	0.242	0.572796	0.0595	0	MRAS,PIK3CG,RAP1A,RASD2,RRAS
Pathogenesis of Multiple Sclerosis	0.462	0.345144	0.242	0.572796	0.111	#NUM!	CXCL11
Sucrose Degradation V (Mammalian)	0.462	0.345144	0.242	0.572796	0.111	#NUM!	ALDOB
Leucine Degradation I	0.462	0.345144	0.242	0.572796	0.111	#NUM!	AUH
PXR/RXR Activation	0.456	0.349945	0.241	0.574116	0.0615	#NUM!	ABCC2,CYP2C9,CYP3A7,PRKAR1A
Netrin Signaling	0.456	0.349945	0.241	0.574116	0.0615	2	CACNA1F,CACNB1,CACNB2,PRKAR1A
Hepatic Fibrosis / Hepatic Stellate Cell Activation	0.453	0.352371	0.241	0.574116	0.0538	#NUM!	A2M,CD40,COL15A1,COL22A1,COL2A1,ICAM1,IL18RAP,LBP,MMP1,MYH2
Gαi Signaling	0.453	0.352371	0.241	0.574116	0.056	0	ADCY4,GNAI2,MRAS,PRKAR1A,RAP1A,RASD2,RRAS
HIPPO signaling	0.452	0.353183	0.241	0.574116	0.0588	#NUM!	FAT4,LATS1,PPP1CB,PPP1R7,YWHAQ
PPAR Signaling	0.452	0.353183	0.241	0.574116	0.0571	0.447	IL18RAP,MAP3K14,MRAS,RAP1A,RASD2,RRAS
PFKFB4 Signaling Pathway	0.45	0.354813	0.24	0.57544	0.0652	#NUM!	HK3,MAP2K6,PRKAR1A
Endothelin-1 Signaling	0.439	0.363915	0.232	0.586138	0.0532	1	ADCY4,CASP2,GNAI2,MRAS,PIK3CG,PNPLA3,RAP1A,RASD2,RRAS,SHF
Regulation Of The Epithelial Mesenchymal Transition By Growth Factors Pathway	0.439	0.363915	0.232	0.586138	0.0532	0.632	CDH1,JAK1,LATS1,MAP2K6,MMP1,MRAS,PIK3CG,RAP1A,RASD2,RRAS
14-3-3-mediated Signaling	0.435	0.367282	0.232	0.586138	0.0551	0.816	CDKN1B,MRAS,PIK3CG,RAP1A,RASD2,RRAS,YWHAQ
Ephrin A Signaling	0.434	0.368129	0.232	0.586138	0.0638	#NUM!	FYN,PIK3CG,PTK2
Telomerase Signaling	0.433	0.368978	0.232	0.586138	0.0561	0	MRAS,PIK3CG,PTGES3,RAP1A,RASD2,RRAS
Gαs Signaling	0.433	0.368978	0.232	0.586138	0.0561	0	ADCY4,HRH2,MRAS,PRKAR1A,RAP1A,RAPGEF3
Synaptic Long Term Depression	0.431	0.370681	0.232	0.586138	0.0529	0.333	CACNA1F,CACNB1,CACNB2,GNAI2,GRIA4,MRAS,PNPLA3,RAP1A,RASD2,RRAS
Ephrin Receptor Signaling	0.431	0.370681	0.232	0.586138	0.0529	-0.707	FYN,GNAI2,GRIN2B,MAP3K14,MRAS,PIK3CG,PTK2,RAP1A,RASD2,RRAS
Ketolysis	0.426	0.374973	0.23	0.588844	0.1	#NUM!	BDH2
Glycine Betaine Degradation	0.426	0.374973	0.23	0.588844	0.1	#NUM!	SDS
Protein Ubiquitination Pathway	0.425	0.375837	0.23	0.588844	0.0513	#NUM!	B2M,DNAJC15,DNAJC9,HSPA4L,HSPE1,PSMB8,PSMD1,PSMD4,UBE2B,UBE2K,USP1,USP10,USP30,USP49
ILK Signaling	0.424	0.376704	0.23	0.588844	0.0526	-0.707	BMP2,CDH1,DSP,MAP2K6,MUC1,MYH2,PIK3CG,PTK2,RHOF,RSU1
Spliceosomal Cycle	0.42	0.380189	0.227	0.592925	0.0625	#NUM!	DHX15,SNRNP200,U2AF1/U2AF1L5
Mitochondrial Dysfunction	0.411	0.38815	0.223	0.598412	0.0526	#NUM!	ATPAF1,COX4I1,CPT1C,GPX4,PSENEN,SDHD,SOD2,UQCR10,UQCRH
Role of p14/p19ARF in Tumor Suppression	0.411	0.38815	0.223	0.598412	0.069	#NUM!	PIK3CG,TTF1
Th1 and Th2 Activation Pathway	0.411	0.38815	0.223	0.598412	0.0526	#NUM!	CD40,HLA-DQB1,HLA-DRA,ICAM1,JAK1,MAP2K6,PIK3CG,PSENEN,SPI1
CTLA4 Signaling in Cytotoxic T Lymphocytes	0.41	0.389045	0.222	0.599791	0.0562	#NUM!	AP1B1,AP2A2,B2M,FYN,PIK3CG
Cell Cycle: G2/M DNA Damage Checkpoint Regulation	0.406	0.392645	0.219	0.603949	0.0612	#NUM!	AURKA,BORA,YWHAQ
Regulation of IL-2 Expression in Activated and Anergic T Lymphocytes	0.399	0.399025	0.216	0.608135	0.0556	#NUM!	FYN,MRAS,RAP1A,RASD2,RRAS
Erythropoietin Signaling Pathway	0.397	0.400867	0.216	0.608135	0.052	-0.333	CCND2,EDA,EPOR,HBA1/HBA2,MRAS,PIK3CG,RAP1A,RASD2,RRAS
Sertoli Cell-Sertoli Cell Junction Signaling	0.396	0.401791	0.216	0.608135	0.0515	#NUM!	A2M,CDH1,MAP3K11,MAP3K14,MRAS,PRKAR1A,RAP1A,RASD2,RRAS,TJP1
Dopamine Degradation	0.394	0.403645	0.216	0.608135	0.0667	#NUM!	ALDH1A2,ALDH9A1
Ketogenesis	0.394	0.403645	0.216	0.608135	0.0909	#NUM!	BDH2
γ-glutamyl Cycle	0.394	0.403645	0.216	0.608135	0.0909	#NUM!	GGT6
Myc Mediated Apoptosis Signaling	0.391	0.406443	0.216	0.608135	0.06	#NUM!	BBC3,CASP2,PRKAR1A
Triacylglycerol Degradation	0.391	0.406443	0.216	0.608135	0.06	#NUM!	DAGLB,PLA1A,PNPLA3
GPCR-Mediated Nutrient Sensing in Enteroendocrine Cells	0.386	0.41115	0.212	0.613762	0.0536	1.633	ADCY4,CACNA1F,CACNB1,CACNB2,GNAI2,PRKAR1A
Phagosome Formation	0.384	0.413048	0.211	0.615177	0.0526	#NUM!	FCGR2A,IGHG1,IGHG2,IGHG4,MSR1,PIK3CG,RHOF
T Cell Exhaustion Signaling Pathway	0.383	0.414	0.21	0.616595	0.0514	#NUM!	FOXP1,HLA-DQB1,HLA-DRA,JAK1,MRAS,PIK3CG,RAP1A,RASD2,RRAS
Assembly of RNA Polymerase I Complex	0.365	0.431519	0.198	0.63387	0.0833	#NUM!	TBP
Hematopoiesis from Multipotent Stem Cells	0.365	0.431519	0.198	0.63387	0.0833	#NUM!	IL7
NAD biosynthesis II (from tryptophan)	0.365	0.431519	0.198	0.63387	0.0833	#NUM!	NMNAT1
Glycogen Degradation II	0.365	0.431519	0.198	0.63387	0.0833	#NUM!	PGM2
T Helper Cell Differentiation	0.363	0.433511	0.198	0.63387	0.0548	#NUM!	CD40,FOXP3,HLA-DQB1,HLA-DRA
GPCR-Mediated Integration of Enteroendocrine Signaling Exemplified by an L Cell	0.363	0.433511	0.198	0.63387	0.0548	0	ADCY4,GNAI2,GRPR,PRKAR1A
CCR5 Signaling in Macrophages	0.362	0.43451	0.198	0.63387	0.0532	#NUM!	CACNA1F,CACNB1,CACNB2,GNAI2,MRAS
Ethanol Degradation II	0.361	0.435512	0.198	0.63387	0.0625	#NUM!	ALDH1A2,ALDH9A1
CD27 Signaling in Lymphocytes	0.354	0.442588	0.194	0.639735	0.0566	#NUM!	MAP2K6,MAP3K11,MAP3K14
fMLP Signaling in Neutrophils	0.353	0.443609	0.194	0.639735	0.0517	-0.447	GNAI2,MRAS,PIK3CG,RAP1A,RASD2,RRAS
Neuroprotective Role of THOP1 in Alzheimer's Disease	0.353	0.443609	0.194	0.639735	0.0517	0.447	HGFAC,KNG1,PLG,PRKAR1A,PRSS50,SERPINA3
IL-9 Signaling	0.345	0.451856	0.19	0.645654	0.0606	#NUM!	JAK1,PIK3CG
TREM1 Signaling	0.342	0.454988	0.19	0.645654	0.0533	1	CD40,ICAM1,NOD2,TREM1
Assembly of RNA Polymerase III Complex	0.339	0.458142	0.19	0.645654	0.0769	#NUM!	TBP
Fatty Acid Activation	0.339	0.458142	0.19	0.645654	0.0769	#NUM!	SLC27A1
Oleate Biosynthesis II (Animals)	0.339	0.458142	0.19	0.645654	0.0769	#NUM!	FADS2
Guanosine Nucleotides Degradation III	0.339	0.458142	0.19	0.645654	0.0769	#NUM!	NT5C1B
Glucocorticoid Biosynthesis	0.339	0.458142	0.19	0.645654	0.0769	#NUM!	CYP17A1
UDP-N-acetyl-D-galactosamine Biosynthesis II	0.339	0.458142	0.19	0.645654	0.0769	#NUM!	HK3
Breast Cancer Regulation by Stathmin1	0.338	0.459198	0.19	0.645654	0.0475	2.117	ADGRA2,ADGRB1,ADGRE1,ARHGEF4,AURKA,CALCR,CAMK1D,CAMK2B,CAMK2G,CCND2,CCR6,CDK4,CDKN1B,FZD7,GPR34,GPRC5A,GRPR,HRH2,LTB4R2,MRAS,P2RY1,PIK3CG,PPP1CB,PPP1R7,PRKAR1A,RAP1A,RASD2,RRAS
Amyotrophic Lateral Sclerosis Signaling	0.335	0.462381	0.188	0.648634	0.0515	1	GRIA4,GRIN2B,NEFH,PIK3CG,RAB5C
Role of IL-17A in Arthritis	0.331	0.466659	0.186	0.651628	0.0545	#NUM!	MAP2K6,MMP1,PIK3CG
Role of JAK2 in Hormone-like Cytokine Signaling	0.33	0.467735	0.186	0.651628	0.0588	#NUM!	EPOR,JAK1
Dopamine-DARPP32 Feedback in cAMP Signaling	0.322	0.476431	0.182	0.657658	0.0491	0	ADCY4,ATP2A2,GNAI2,GRIN2B,KCNJ3,PPP1CB,PPP1R7,PRKAR1A
Cell Cycle Control of Chromosomal Replication	0.32	0.47863	0.182	0.657658	0.0536	#NUM!	CDK4,MCM8,ORC2
Type II Diabetes Mellitus Signaling	0.319	0.479733	0.182	0.657658	0.0493	#NUM!	CACNA1F,CACNB1,CACNB2,MAP3K14,PIK3CG,SLC27A1,SMPD2
DNA Double-Strand Break Repair by Non-Homologous End Joining	0.316	0.483059	0.182	0.657658	0.0714	#NUM!	XRCC6
Leukotriene Biosynthesis	0.316	0.483059	0.182	0.657658	0.0714	#NUM!	GGT6
Glycogen Degradation III	0.316	0.483059	0.182	0.657658	0.0714	#NUM!	PGM2
Urate Biosynthesis/Inosine 5'-phosphate Degradation	0.316	0.483059	0.182	0.657658	0.0714	#NUM!	NT5C1B
Phenylalanine Degradation IV (Mammalian, via Side Chain)	0.316	0.483059	0.182	0.657658	0.0714	#NUM!	HPD
Noradrenaline and Adrenaline Degradation	0.316	0.483059	0.182	0.657658	0.0571	#NUM!	ALDH1A2,ALDH9A1
Glutamate Receptor Signaling	0.309	0.490908	0.177	0.665273	0.0526	#NUM!	GRIA4,GRIN2B,SLC17A2
RhoA Signaling	0.301	0.500035	0.169	0.677642	0.0488	-0.816	ARHGAP8/PRR5-ARHGAP8,MYL12A,MYLK,PPP1CB,PTK2,SEPTIN2
Role of BRCA1 in DNA Damage Response	0.297	0.504661	0.166	0.682339	0.05	1	FAAP24,FANCD2,FANCF,FANCM
Telomere Extension by Telomerase	0.296	0.505825	0.166	0.682339	0.0667	#NUM!	XRCC6
Superpathway of Methionine Degradation	0.291	0.511682	0.162	0.688652	0.0541	#NUM!	PRMT3,SUV39H2
Regulation of Actin-based Motility by Rho	0.288	0.515229	0.161	0.69024	0.0485	-1	GSN,MYL12A,MYLK,PPP1CB,RHOF
PCP pathway	0.28	0.524807	0.155	0.699842	0.05	#NUM!	FZD7,ROR2,WNT5B
Extrinsic Prothrombin Activation Pathway	0.277	0.528445	0.155	0.699842	0.0625	#NUM!	F10
Chondroitin Sulfate Degradation (Metazoa)	0.277	0.528445	0.155	0.699842	0.0625	#NUM!	HYAL2
Androgen Biosynthesis	0.277	0.528445	0.155	0.699842	0.0625	#NUM!	CYP17A1
Adenosine Nucleotides Degradation II	0.277	0.528445	0.155	0.699842	0.0625	#NUM!	NT5C1B
RAR Activation	0.27	0.537032	0.149	0.709578	0.0464	#NUM!	ADCY4,ALDH1A2,BMP2,MMP1,NT5C1B,PIK3CG,PRKAR1A,RDH12,RDH13
Coronavirus Pathogenesis Pathway	0.269	0.53827	0.149	0.709578	0.0467	0.816	CDK4,JAK1,RPS10,RPS23,RPS5,RPS8,SUV39H1
TR/RXR Activation	0.265	0.54325	0.146	0.714496	0.0476	#NUM!	F10,PIK3CG,SCARB1,SLC2A1
Wnt/Ca+ pathway	0.262	0.547016	0.146	0.714496	0.0484	#NUM!	FZD7,PDE6B,WNT5B
White Adipose Tissue Browning Pathway	0.262	0.547016	0.146	0.714496	0.0465	0.816	ADCY4,CACNA1F,CACNB1,CACNB2,HIF1AN,PRKAR1A
RAN Signaling	0.259	0.550808	0.145	0.716143	0.0588	#NUM!	KPNA3
Dermatan Sulfate Degradation (Metazoa)	0.259	0.550808	0.145	0.716143	0.0588	#NUM!	HYAL2
Role of Hypercytokinemia/hyperchemokinemia in the Pathogenesis of Influenza	0.25	0.562341	0.137	0.729458	0.0465	0	JAK1,OAS1,RSAD2,TICAM1
Role of PI3K/AKT Signaling in the Pathogenesis of Influenza	0.245	0.568853	0.133	0.736207	0.0469	#NUM!	GNAI2,KPNA3,PIK3CG
FAT10 Signaling Pathway	0.243	0.571479	0.133	0.736207	0.0556	#NUM!	PSMD4
Purine Nucleotides Degradation II (Aerobic)	0.228	0.591562	0.12	0.758578	0.0526	#NUM!	NT5C1B
Apelin Muscle Signaling Pathway	0.228	0.591562	0.12	0.758578	0.0526	#NUM!	MRAS
Cardiomyocyte Differentiation via BMP Receptors	0.215	0.609537	0.108	0.77983	0.05	#NUM!	BMP2
Inflammasome pathway	0.215	0.609537	0.108	0.77983	0.05	#NUM!	NOD2
Glucocorticoid Receptor Signaling	0	1	0	1	0.0455	#NUM!	A2M,HMGB1,ICAM1,IL18RAP,JAK1,KRT86,MAP3K14,MMP1,MMP3,MRAS,PIK3CG,POLR2I,PTGES3,RAP1A,RASD2,RRAS,SDHD,TAF4B,TAF7,TBP,TFB2M
Circadian Rhythm Signaling	0	1	0	1	0.0303	#NUM!	GRIN2B
Huntington's Disease Signaling	0	1	0	1	0.0418	#NUM!	AP2A2,CASP2,CTSD,DYNC1I2,GRIN2B,PIK3CG,POLR2I,SDHD,SNAP25,TBP
Hepatic Cholestasis	0	1	0	1	0.043	#NUM!	ABCB4,ABCC2,ADCY4,EDA,IL18RAP,LBP,MAP3K14,PRKAR1A
VDR/RXR Activation	0	1	0	1	0.0128	#NUM!	CDKN1B
Tight Junction Signaling	0	1	0	1	0.0357	#NUM!	CDK4,MYH2,MYLK,PRKAR1A,SNAP25,TJP1
Activation of IRF by Cytosolic Pattern Recognition Receptors	0	1	0	1	0.0159	#NUM!	CD40
Fcγ Receptor-mediated Phagocytosis in Macrophages and Monocytes	0	1	0	1	0.0426	0	ARF6,FCGR2A,FYN,PIK3CG
Role of Pattern Recognition Receptors in Recognition of Bacteria and Viruses	0	1	0	1	0.039	0	EDA,EIF2S1,NOD2,OAS1,PIK3CG,TICAM1
IL-22 Signaling	0	1	0	1	0.0417	#NUM!	JAK1
Calcium-induced T Lymphocyte Apoptosis	0	1	0	1	0.0455	#NUM!	ATP2A2,HLA-DQB1,HLA-DRA
Cytotoxic T Lymphocyte-mediated Apoptosis of Target Cells	0	1	0	1	0.0294	#NUM!	B2M
Lymphotoxin β Receptor Signaling	0	1	0	1	0.0377	#NUM!	MAP3K14,PIK3CG
Airway Pathology in Chronic Obstructive Pulmonary Disease	0	1	0	1	0.0339	#NUM!	C8G,EDA,MMP1,ORM1
4-1BB Signaling in T Lymphocytes	0	1	0	1	0.0312	#NUM!	MAP3K14
Induction of Apoptosis by HIV1	0	1	0	1	0.0328	#NUM!	BBC3,MAP3K14
B Cell Activating Factor Signaling	0	1	0	1	0.0244	#NUM!	MAP3K14
CD28 Signaling in T Helper Cells	0	1	0	1	0.0331	#NUM!	FYN,HLA-DQB1,HLA-DRA,PIK3CG
Factors Promoting Cardiogenesis in Vertebrates	0	1	0	1	0.0333	0.447	BMP2,CAMK2B,CAMK2G,FZD7,WNT5B
Docosahexaenoic Acid (DHA) Signaling	0	1	0	1	0.0263	#NUM!	PIK3CG
Cell Cycle Regulation by BTG Family Proteins	0	1	0	1	0.027	#NUM!	CDK4
Mitotic Roles of Polo-Like Kinase	0	1	0	1	0.0303	#NUM!	CDC25A,PLK4
Role of CHK Proteins in Cell Cycle Checkpoint Control	0	1	0	1	0.0175	#NUM!	CDC25A
Polyamine Regulation in Colon Cancer	0	1	0	1	0.0435	#NUM!	OAZ3
Human Embryonic Stem Cell Pluripotency	0	1	0	1	0.0444	#NUM!	BMP2,FZD7,MRAS,NTRK2,PIK3CG,WNT5B
ATM Signaling	0	1	0	1	0.0412	#NUM!	CDC25A,FANCD2,H4C11,SUV39H1
Role of Oct4 in Mammalian Embryonic Stem Cell Pluripotency	0	1	0	1	0.0435	#NUM!	BMI1,FBXO15
Aldosterone Signaling in Epithelial Cells	0	1	0	1	0.0443	#NUM!	ASIC1,DNAJC15,DNAJC9,HSPA4L,HSPE1,PIK3CG,SLC12A1
Growth Hormone Signaling	0	1	0	1	0.0282	#NUM!	A2M,PIK3CG
Type I Diabetes Mellitus Signaling	0	1	0	1	0.045	#NUM!	HLA-DQB1,HLA-DRA,JAK1,MAP2K6,MAP3K14
Graft-versus-Host Disease Signaling	0	1	0	1	0.0417	#NUM!	HLA-DQB1,HLA-DRA
Pancreatic Adenocarcinoma Signaling	0	1	0	1	0.0459	#NUM!	CDK4,CDKN1B,JAK1,PIK3CG,SUV39H1
G Protein Signaling Mediated by Tubby	0	1	0	1	0.0323	#NUM!	MRAS
Crosstalk between Dendritic Cells and Natural Killer Cells	0	1	0	1	0.0449	0	CAMK2B,CAMK2G,CD40,HLA-DRA
Cdc42 Signaling	0	1	0	1	0.0455	0.447	B2M,HLA-DQB1,HLA-DRA,IQGAP3,MAP3K11,MYL12A,MYLK,PPP1CB
April Mediated Signaling	0	1	0	1	0.025	#NUM!	MAP3K14
Retinoic acid Mediated Apoptosis Signaling	0	1	0	1	0.0167	#NUM!	PARP8
AMPK Signaling	0	1	0	1	0.0423	1.414	CHRNE,CPT1C,EEF2K,MRAS,PFKFB2,PFKFB3,PIK3CG,PRKAR1A,SLC2A1
Altered T Cell and B Cell Signaling in Rheumatoid Arthritis	0	1	0	1	0.0444	#NUM!	CD40,HLA-DQB1,HLA-DRA,MAP3K14
Leptin Signaling in Obesity	0	1	0	1	0.0405	#NUM!	ADCY4,PIK3CG,PRKAR1A
Role of Wnt/GSK-3β Signaling in the Pathogenesis of Influenza	0	1	0	1	0.0256	#NUM!	FZD7,WNT5B
TWEAK Signaling	0	1	0	1	0.0286	#NUM!	MAP3K14
Role of Lipids/Lipid Rafts in the Pathogenesis of Influenza	0	1	0	1	0.0435	#NUM!	RSAD2
TNFR1 Signaling	0	1	0	1	0.04	#NUM!	CASP2,MAP3K14
TNFR2 Signaling	0	1	0	1	0.0333	#NUM!	MAP3K14
Antiproliferative Role of TOB in T Cell Signaling	0	1	0	1	0.0256	#NUM!	CDKN1B
MSP-RON Signaling Pathway	0	1	0	1	0.0172	#NUM!	PIK3CG
OX40 Signaling Pathway	0	1	0	1	0.0333	#NUM!	B2M,HLA-DQB1,HLA-DRA
Inhibition of Angiogenesis by TSP1	0	1	0	1	0.0294	#NUM!	FYN
Tumoricidal Function of Hepatic Natural Killer Cells	0	1	0	1	0.0417	#NUM!	ICAM1
IL-17A Signaling in Airway Cells	0	1	0	1	0.0308	#NUM!	JAK1,PIK3CG
IL-17A Signaling in Fibroblasts	0	1	0	1	0.0278	#NUM!	MMP1
IL-17A Signaling in Gastric Cells	0	1	0	1	0.0385	#NUM!	CXCL11
Role of JAK1, JAK2 and TYK2 in Interferon Signaling	0	1	0	1	0.0417	#NUM!	JAK1
Role of JAK family kinases in IL-6-type Cytokine Signaling	0	1	0	1	0.04	#NUM!	JAK1
Signaling by Rho Family GTPases	0	1	0	1	0.0435	0	ARHGEF4,CDH1,GNAI2,MAP3K11,MRAS,MYL12A,MYLK,PIK3CG,PTK2,RHOF,SEPTIN2
RhoGDI Signaling	0	1	0	1	0.037	0.816	ARHGAP8/PRR5-ARHGAP8,ARHGEF4,CDH1,GNAI2,MRAS,MYL12A,RHOF
Transcriptional Regulatory Network in Embryonic Stem Cells	0	1	0	1	0.037	#NUM!	H4C11,H4C12
eNOS Signaling	0	1	0	1	0.0314	0.447	ADCY4,CHRNE,KNG1,PIK3CG,PRKAR1A
iNOS Signaling	0	1	0	1	0.0444	#NUM!	JAK1,LBP
nNOS Signaling in Neurons	0	1	0	1	0.0213	#NUM!	GRIN2B
Ephrin B Signaling	0	1	0	1	0.0417	#NUM!	GNAI2,MRAS,PTK2
Heparan Sulfate Biosynthesis	0	1	0	1	0.038	#NUM!	CHST10,CHST3,PLA1A
Heparan Sulfate Biosynthesis (Late Stages)	0	1	0	1	0.0417	#NUM!	CHST10,CHST3,PLA1A
Phospholipases	0	1	0	1	0.0308	#NUM!	PLA1A,PNPLA3
Chondroitin Sulfate Biosynthesis	0	1	0	1	0.0357	#NUM!	CHST10,CHST3
Dermatan Sulfate Biosynthesis	0	1	0	1	0.0339	#NUM!	CHST10,CHST3
Dermatan Sulfate Biosynthesis (Late Stages)	0	1	0	1	0.0435	#NUM!	CHST10,CHST3
TCA Cycle II (Eukaryotic)	0	1	0	1	0.0417	#NUM!	SDHD
Glycolysis I	0	1	0	1	0.0385	#NUM!	ALDOB
Gluconeogenesis I	0	1	0	1	0.0385	#NUM!	ALDOB
Chondroitin Sulfate Biosynthesis (Late Stages)	0	1	0	1	0.0417	#NUM!	CHST10,CHST3
Stearate Biosynthesis I (Animals)	0	1	0	1	0.0408	#NUM!	BDH2,SLC27A1
Antioxidant Action of Vitamin C	0	1	0	1	0.0183	#NUM!	PNPLA3,SLC2A1
Epithelial Adherens Junction Signaling	0	1	0	1	0.0395	#NUM!	CDH1,MRAS,MYH2,RAP1A,RASD2,RRAS
Gαq Signaling	0	1	0	1	0.0255	1	CALCR,MRAS,PIK3CG,RHOF
Remodeling of Epithelial Adherens Junctions	0	1	0	1	0.0441	#NUM!	ARF6,CDH1,RAB5C
Tec Kinase Signaling	0	1	0	1	0.0405	-0.816	FYN,GNAI2,JAK1,MRAS,PIK3CG,PTK2,RHOF
UVB-Induced MAPK Signaling	0	1	0	1	0.0192	#NUM!	PIK3CG
Oxidative Phosphorylation	0	1	0	1	0.0459	-0.447	ATPAF1,COX4I1,SDHD,UQCR10,UQCRH
Adipogenesis pathway	0	1	0	1	0.0224	#NUM!	BMP2,FZD7,SAP30
Unfolded protein response	0	1	0	1	0.0179	#NUM!	CALR
EGF Signaling	0	1	0	1	0.0364	#NUM!	JAK1,PIK3CG
Nucleotide Excision Repair Pathway	0	1	0	1	0.0286	#NUM!	POLR2I
Amyloid Processing	0	1	0	1	0.04	#NUM!	PRKAR1A,PSENEN
FGF Signaling	0	1	0	1	0.0238	#NUM!	MAP2K6,PIK3CG
Wnt/β-catenin Signaling	0	1	0	1	0.0173	#NUM!	CDH1,FZD7,WNT5B
Serotonin Receptor Signaling	0	1	0	1	0.0233	#NUM!	ADCY4
Phototransduction Pathway	0	1	0	1	0.0385	#NUM!	PDE6B,PRKAR1A
Death Receptor Signaling	0	1	0	1	0.0326	#NUM!	CASP2,MAP3K14,PARP8
p38 MAPK Signaling	0	1	0	1	0.0424	-0.447	DUSP10,EEF2K,IL18RAP,MAP2K6,TAB2
Notch Signaling	0	1	0	1	0.027	#NUM!	PSENEN
Hypoxia Signaling in the Cardiovascular System	0	1	0	1	0.0405	#NUM!	HIF1AN,UBE2B,UBE2K
Autophagy	0	1	0	1	0.0328	#NUM!	CTSD,MAP1LC3B2
Sumoylation Pathway	0	1	0	1	0.0194	#NUM!	CDH1,RHOF
Sirtuin Signaling Pathway	0	1	0	1	0.0412	1.265	CDH1,CPT1C,H4C11,MAP1LC3B2,PFKFB3,PPIF,SDHD,SIRT3,SLC2A1,SOD2,SUV39H1,XRCC6
Th17 Activation Pathway	0	1	0	1	0.033	#NUM!	CCR6,FOXP3,JAK1
SPINK1 Pancreatic Cancer Pathway	0	1	0	1	0.0167	#NUM!	CPM
NER Pathway	0	1	0	1	0.0291	#NUM!	H4C11,H4C12,POLR2I
Apelin Pancreas Signaling Pathway	0	1	0	1	0.0455	#NUM!	PIK3CG,PRKAR1A
Apelin Liver Signaling Pathway	0	1	0	1	0.0385	#NUM!	COL2A1
BAG2 Signaling Pathway	0	1	0	1	0.0233	#NUM!	SIRT3
Cardiac Hypertrophy Signaling (Enhanced)	0	1	0	1	0.0443	0	ADCY4,ATP2A2,CAMK2B,CAMK2G,EDA,FZD7,GNAI2,IL18RAP,MAP2K6,MAP3K11,MAP3K14,MRAS,PDE1B,PDE2A,PDE6B,PIK3CG,PRKAR1A,PTK2,RAP1A,RASD2,RRAS,WNT5B
IL-23 Signaling Pathway	0	1	0	1	0.0455	#NUM!	FOXP3,PIK3CG
Systemic Lupus Erythematosus In T Cell Signaling Pathway	0	1	0	1	0.0419	-2.138	B2M,CASP2,FOXP3,GNAI2,HLA-DQB1,HLA-DRA,MAP2K6,MRAS,PIK3CG,PTK2,RAP1A,RASD2,RHOF,RRAS
Senescence Pathway	0	1	0	1	0.0436	-0.577	ASXL3,CDC25A,CDK4,CDKN1B,EED,MAP2K6,MRAS,PIK3CG,RAP1A,RASD2,RRAS,SOD2
Inhibition of ARE-Mediated mRNA Degradation Pathway	0	1	0	1	0.041	2.236	CNOT1,CNOT2,EXOSC10,PRKAR1A,YWHAQ
BEX2 Signaling Pathway	0	1	0	1	0.0127	#NUM!	BBC3
Necroptosis Signaling Pathway	0	1	0	1	0.0382	0	CAMK2B,CAMK2G,JAK1,PPIF,TAB2,TICAM1
Coronavirus Replication Pathway	0	1	0	1	0.0444	#NUM!	COPA,COPG2
Eicosanoid Signaling	0	1	0	1	0.0303	#NUM!	LTB4R2,PNPLA3
Role of MAPK Signaling in Inhibiting the Pathogenesis of Influenza	0	1	0	1	0.0267	#NUM!	MAP2K6,PNPLA3

## Sheet: miRNA targets
Ingenuity Canonical Pathways	-log10(p-value)	p-value	-log(B-H p-value)	Ratio	z-score	Molecules
γ-linolenate Biosynthesis II (Animals)	2.77	0.00169824	no data calculated by software	0.118	#NUM!	FADS2,SLC27A1
CDP-diacylglycerol Biosynthesis I	2.55	0.00281838	no data calculated by software	0.0909	#NUM!	AGPAT4,GPAT3
Phosphatidylglycerol Biosynthesis II (Non-plastidic)	2.47	0.00338844	no data calculated by software	0.0833	#NUM!	AGPAT4,GPAT3
Synaptogenesis Signaling Pathway	2.27	0.00537032	no data calculated by software	0.016	0.447	CAMK2G,GRIN2B,NRXN2,SYT13,SYT7
Coagulation System	2.15	0.00707946	no data calculated by software	0.0571	#NUM!	A2M,PLAT
Alanine Degradation III	2.14	0.00724436	no data calculated by software	0.5	#NUM!	GPT2
Alanine Biosynthesis II	2.14	0.00724436	no data calculated by software	0.5	#NUM!	GPT2
Reelin Signaling in Neurons	2.01	0.00977237	no data calculated by software	0.0246	#NUM!	CAMK2G,GRIN2B,MAP3K11
Anandamide Degradation	1.97	0.0107152	no data calculated by software	0.333	#NUM!	FAAH2
Triacylglycerol Biosynthesis	1.96	0.0109648	no data calculated by software	0.0455	#NUM!	AGPAT4,GPAT3
Cell Cycle: G1/S Checkpoint Regulation	1.61	0.0245471	no data calculated by software	0.0299	#NUM!	CDK4,NRG1
Calcium Signaling	1.42	0.0380189	no data calculated by software	0.0146	#NUM!	CAMK2G,CASQ2,GRIN2B
Fatty Acid Activation	1.34	0.0457088	no data calculated by software	0.0769	#NUM!	SLC27A1
Oleate Biosynthesis II (Animals)	1.34	0.0457088	no data calculated by software	0.0769	#NUM!	FADS2
Neuropathic Pain Signaling In Dorsal Horn Neurons	1.29	0.0512861	no data calculated by software	0.0198	#NUM!	CAMK2G,GRIN2B
SAPK/JNK Signaling	1.28	0.0524807	no data calculated by software	0.0196	#NUM!	DUSP10,MAP3K11
Mitochondrial L-carnitine Shuttle Pathway	1.23	0.0588844	no data calculated by software	0.0588	#NUM!	SLC27A1
Glioma Signaling	1.22	0.060256	no data calculated by software	0.0182	#NUM!	CAMK2G,CDK4
GADD45 Signaling	1.18	0.0660693	no data calculated by software	0.0526	#NUM!	CDK4
The Visual Cycle	1.16	0.0691831	no data calculated by software	0.05	#NUM!	RDH12
Synaptic Long Term Potentiation	1.1	0.0794328	no data calculated by software	0.0155	#NUM!	CAMK2G,GRIN2B
Glutathione Redox Reactions I	1.08	0.0831764	no data calculated by software	0.0417	#NUM!	GPX3
Xenobiotic Metabolism Signaling	1.07	0.0851138	no data calculated by software	0.0105	#NUM!	CAMK2G,CHST10,MAP3K11
Estrogen-mediated S-phase Entry	1.05	0.0891251	no data calculated by software	0.0385	#NUM!	CDK4
D-myo-inositol (1,4,5,6)-Tetrakisphosphate Biosynthesis	1.03	0.0933254	no data calculated by software	0.0141	#NUM!	DUSP10,STYXL1
D-myo-inositol (3,4,5,6)-tetrakisphosphate Biosynthesis	1.03	0.0933254	no data calculated by software	0.0141	#NUM!	DUSP10,STYXL1
PKCθ Signaling in T Lymphocytes	0.971	0.106905	no data calculated by software	0.0129	#NUM!	CAMK2G,MAP3K11
3-phosphoinositide Degradation	0.967	0.107895	no data calculated by software	0.0128	#NUM!	DUSP10,STYXL1
D-myo-inositol-5-phosphate Metabolism	0.959	0.109901	no data calculated by software	0.0127	#NUM!	DUSP10,STYXL1
Circadian Rhythm Signaling	0.951	0.111944	no data calculated by software	0.0303	#NUM!	GRIN2B
Fatty Acid β-oxidation I	0.951	0.111944	no data calculated by software	0.0303	#NUM!	SLC27A1
Retinoate Biosynthesis I	0.939	0.11508	no data calculated by software	0.0294	#NUM!	RDH12
3-phosphoinositide Biosynthesis	0.921	0.11995	no data calculated by software	0.012	#NUM!	DUSP10,STYXL1
Cell Cycle Regulation by BTG Family Proteins	0.903	0.125026	no data calculated by software	0.027	#NUM!	CDK4
Germ Cell-Sertoli Cell Junction Signaling	0.9	0.125893	no data calculated by software	0.0117	#NUM!	A2M,MAP3K11
GNRH Signaling	0.893	0.127938	no data calculated by software	0.0116	#NUM!	CAMK2G,MAP3K11
tRNA Charging	0.883	0.130918	no data calculated by software	0.0256	#NUM!	EARS2
Inhibition of Matrix Metalloproteases	0.883	0.130918	no data calculated by software	0.0256	#NUM!	A2M
B Cell Receptor Signaling	0.842	0.14388	no data calculated by software	0.0108	#NUM!	CAMK2G,MAP3K11
Retinol Biosynthesis	0.833	0.146893	no data calculated by software	0.0227	#NUM!	RDH12
Xenobiotic Metabolism PXR Signaling Pathway	0.818	0.152055	no data calculated by software	0.0104	#NUM!	CAMK2G,CHST10
Dermatan Sulfate Biosynthesis (Late Stages)	0.815	0.153109	no data calculated by software	0.0217	#NUM!	CHST10
HER-2 Signaling in Breast Cancer	0.812	0.15417	no data calculated by software	0.0103	#NUM!	CDK4,NRG1
Sertoli Cell-Sertoli Cell Junction Signaling	0.812	0.15417	no data calculated by software	0.0103	#NUM!	A2M,MAP3K11
nNOS Signaling in Neurons	0.807	0.155955	no data calculated by software	0.0213	#NUM!	GRIN2B
Chondroitin Sulfate Biosynthesis (Late Stages)	0.799	0.158855	no data calculated by software	0.0208	#NUM!	CHST10
Superpathway of Inositol Phosphate Compounds	0.796	0.159956	no data calculated by software	0.0101	#NUM!	DUSP10,STYXL1
Stearate Biosynthesis I (Animals)	0.79	0.162181	no data calculated by software	0.0204	#NUM!	SLC27A1
Melanoma Signaling	0.783	0.164816	no data calculated by software	0.02	#NUM!	CDK4
CD27 Signaling in Lymphocytes	0.759	0.174181	no data calculated by software	0.0189	#NUM!	MAP3K11
Protein Kinase A Signaling	0.759	0.174181	no data calculated by software	0.0075	#NUM!	CAMK2G,DUSP10,PALM2AKAP2
AMPK Signaling	0.75	0.177828	no data calculated by software	0.00939	#NUM!	PFKFB2,PFKFB3
Integrin Signaling	0.75	0.177828	no data calculated by software	0.00939	#NUM!	ITGA7,MAP3K11
Cell Cycle Control of Chromosomal Replication	0.738	0.18281	no data calculated by software	0.0179	#NUM!	CDK4
Chondroitin Sulfate Biosynthesis	0.738	0.18281	no data calculated by software	0.0179	#NUM!	CHST10
Glutamate Receptor Signaling	0.73	0.186209	no data calculated by software	0.0175	#NUM!	GRIN2B
Dermatan Sulfate Biosynthesis	0.717	0.191867	no data calculated by software	0.0169	#NUM!	CHST10
LPS/IL-1 Mediated Inhibition of RXR Function	0.712	0.194089	no data calculated by software	0.00889	#NUM!	CHST10,SLC27A1
SPINK1 Pancreatic Cancer Pathway	0.71	0.194984	no data calculated by software	0.0167	#NUM!	CPM
cAMP-mediated signaling	0.701	0.199067	no data calculated by software	0.00873	#NUM!	CAMK2G,PALM2AKAP2
ErbB2-ErbB3 Signaling	0.68	0.20893	no data calculated by software	0.0154	#NUM!	NRG1
Pyridoxal 5'-phosphate Salvage Pathway	0.674	0.211836	no data calculated by software	0.0152	#NUM!	CDK4
ErbB4 Signaling	0.668	0.214783	no data calculated by software	0.0149	#NUM!	NRG1
Agrin Interactions at Neuromuscular Junction	0.652	0.222844	no data calculated by software	0.0143	#NUM!	NRG1
Opioid Signaling Pathway	0.652	0.222844	no data calculated by software	0.0081	#NUM!	CAMK2G,GRIN2B
GM-CSF Signaling	0.652	0.222844	no data calculated by software	0.0143	#NUM!	CAMK2G
Growth Hormone Signaling	0.646	0.225944	no data calculated by software	0.0141	#NUM!	A2M
Small Cell Lung Cancer Signaling	0.646	0.225944	no data calculated by software	0.0141	#NUM!	CDK4
Melatonin Signaling	0.64	0.229087	no data calculated by software	0.0139	#NUM!	CAMK2G
Heparan Sulfate Biosynthesis (Late Stages)	0.64	0.229087	no data calculated by software	0.0139	#NUM!	CHST10
Caveolar-mediated Endocytosis Signaling	0.636	0.231206	no data calculated by software	0.0137	#NUM!	ITGA7
Non-Small Cell Lung Cancer Signaling	0.636	0.231206	no data calculated by software	0.0137	#NUM!	CDK4
Regulation of Cellular Mechanics by Calpain Protease	0.631	0.233884	no data calculated by software	0.0135	#NUM!	CDK4
Heparan Sulfate Biosynthesis	0.606	0.247742	no data calculated by software	0.0127	#NUM!	CHST10
Chemokine Signaling	0.6	0.251189	no data calculated by software	0.0125	#NUM!	CAMK2G
Cyclins and Cell Cycle Regulation	0.597	0.25293	no data calculated by software	0.0123	#NUM!	CDK4
Apelin Adipocyte Signaling Pathway	0.592	0.255859	no data calculated by software	0.0122	#NUM!	GPX3
Crosstalk between Dendritic Cells and Natural Killer Cells	0.561	0.274789	no data calculated by software	0.0112	#NUM!	CAMK2G
RANK Signaling in Osteoclasts	0.561	0.274789	no data calculated by software	0.0112	#NUM!	MAP3K11
ErbB Signaling	0.541	0.28774	no data calculated by software	0.0106	#NUM!	NRG1
Amyotrophic Lateral Sclerosis Signaling	0.53	0.295121	no data calculated by software	0.0103	#NUM!	GRIN2B
Bladder Cancer Signaling	0.53	0.295121	no data calculated by software	0.0103	#NUM!	CDK4
p53 Signaling	0.526	0.297852	no data calculated by software	0.0102	#NUM!	CDK4
Salvage Pathways of Pyrimidine Ribonucleotides	0.526	0.297852	no data calculated by software	0.0102	#NUM!	CDK4
Chronic Myeloid Leukemia Signaling	0.509	0.309742	no data calculated by software	0.00971	#NUM!	CDK4
Neuregulin Signaling	0.502	0.314775	no data calculated by software	0.00952	#NUM!	NRG1
Paxillin Signaling	0.491	0.322849	no data calculated by software	0.00926	#NUM!	ITGA7
Pancreatic Adenocarcinoma Signaling	0.488	0.325087	no data calculated by software	0.00917	#NUM!	CDK4
iCOS-iCOSL Signaling in T Helper Cells	0.481	0.33037	no data calculated by software	0.00901	#NUM!	CAMK2G
NGF Signaling	0.472	0.337287	no data calculated by software	0.00877	#NUM!	MAP3K11
Role of PKR in Interferon Induction and Antiviral Response	0.46	0.346737	no data calculated by software	0.00847	#NUM!	MSR1
p38 MAPK Signaling	0.46	0.346737	no data calculated by software	0.00847	#NUM!	DUSP10
HGF Signaling	0.453	0.352371	no data calculated by software	0.00833	#NUM!	MAP3K11
LXR/RXR Activation	0.451	0.353997	no data calculated by software	0.00826	#NUM!	MSR1
IL-15 Production	0.451	0.353997	no data calculated by software	0.00826	#NUM!	MAP3K11
Rac Signaling	0.451	0.353997	no data calculated by software	0.00826	#NUM!	MAP3K11
IL-6 Signaling	0.438	0.364754	no data calculated by software	0.00794	#NUM!	A2M
Atherosclerosis Signaling	0.434	0.368129	no data calculated by software	0.00787	#NUM!	MSR1
Endocannabinoid Neuronal Synapse Pathway	0.432	0.369828	no data calculated by software	0.00781	#NUM!	GRIN2B
Phagosome Formation	0.419	0.381066	no data calculated by software	0.00752	#NUM!	MSR1
STAT3 Pathway	0.413	0.386367	no data calculated by software	0.00741	#NUM!	MAP3K11
PI3K Signaling in B Lymphocytes	0.407	0.391742	no data calculated by software	0.00725	#NUM!	CAMK2G
Ovarian Cancer Signaling	0.403	0.395367	no data calculated by software	0.00719	#NUM!	CDK4
Hereditary Breast Cancer Signaling	0.401	0.397192	no data calculated by software	0.00714	#NUM!	CDK4
Type II Diabetes Mellitus Signaling	0.397	0.400867	no data calculated by software	0.00704	#NUM!	SLC27A1
Cardiac β-adrenergic Signaling	0.397	0.400867	no data calculated by software	0.00704	#NUM!	PALM2AKAP2
Aryl Hydrocarbon Receptor Signaling	0.395	0.402717	no data calculated by software	0.00699	#NUM!	CDK4
Xenobiotic Metabolism General Signaling Pathway	0.395	0.402717	no data calculated by software	0.00699	#NUM!	MAP3K11
Factors Promoting Cardiogenesis in Vertebrates	0.379	0.41783	no data calculated by software	0.00667	#NUM!	CAMK2G
Coronavirus Pathogenesis Pathway	0.379	0.41783	no data calculated by software	0.00667	#NUM!	CDK4
Molecular Mechanisms of Cancer	0.374	0.422669	no data calculated by software	0.005	#NUM!	CAMK2G,CDK4
Necroptosis Signaling Pathway	0.364	0.432514	no data calculated by software	0.00637	#NUM!	CAMK2G
Dopamine-DARPP32 Feedback in cAMP Signaling	0.352	0.444631	no data calculated by software	0.00613	#NUM!	GRIN2B
HMGB1 Signaling	0.348	0.448745	no data calculated by software	0.00606	#NUM!	PLAT
Glioblastoma Multiforme Signaling	0.348	0.448745	no data calculated by software	0.00606	#NUM!	CDK4
Tight Junction Signaling	0.342	0.454988	no data calculated by software	0.00595	#NUM!	CDK4
Cdc42 Signaling	0.327	0.470977	no data calculated by software	0.00568	#NUM!	MAP3K11
Tumor Microenvironment Pathway	0.327	0.470977	no data calculated by software	0.00568	#NUM!	TNC
Acute Phase Response Signaling	0.321	0.477529	no data calculated by software	0.00556	#NUM!	A2M
Hepatic Fibrosis / Hepatic Stellate Cell Activation	0.31	0.489779	no data calculated by software	0.00538	#NUM!	A2M
Production of Nitric Oxide and Reactive Oxygen Species in Macrophages	0.305	0.49545	no data calculated by software	0.00529	#NUM!	MAP3K11
Xenobiotic Metabolism CAR Signaling Pathway	0.305	0.49545	no data calculated by software	0.00529	#NUM!	CHST10
Ephrin Receptor Signaling	0.305	0.49545	no data calculated by software	0.00529	#NUM!	GRIN2B
PPARα/RXRα Activation	0.302	0.498884	no data calculated by software	0.00524	#NUM!	SLC27A1
Agranulocyte Adhesion and Diapedesis	0.299	0.502343	no data calculated by software	0.00518	#NUM!	PODXL
RAR Activation	0.298	0.503501	no data calculated by software	0.00515	#NUM!	RDH12
Natural Killer Cell Signaling	0.293	0.509331	no data calculated by software	0.00508	#NUM!	MAP3K11
HIF1α Signaling	0.281	0.5236	no data calculated by software	0.00488	#NUM!	CAMK2G
Thrombin Signaling	0.277	0.528445	no data calculated by software	0.00481	#NUM!	CAMK2G
Cardiac Hypertrophy Signaling (Enhanced)	0.271	0.535797	no data calculated by software	0.00402	#NUM!	CAMK2G,MAP3K11
Role of NFAT in Cardiac Hypertrophy	0.268	0.539511	no data calculated by software	0.00467	#NUM!	CAMK2G
Sperm Motility	0.256	0.554626	no data calculated by software	0.00448	#NUM!	MAP3K11
Huntington's Disease Signaling	0.237	0.579429	no data calculated by software	0.00418	#NUM!	GRIN2B
Cardiac Hypertrophy Signaling	0.237	0.579429	no data calculated by software	0.00417	#NUM!	MAP3K11
Insulin Secretion Signaling Pathway	0.231	0.587489	no data calculated by software	0.0041	#NUM!	CAMK2G
Signaling by Rho Family GTPases	0.222	0.599791	no data calculated by software	0.00395	#NUM!	MAP3K11
G-Protein Coupled Receptor Signaling	0.201	0.629506	no data calculated by software	0.00365	#NUM!	CAMK2G
Systemic Lupus Erythematosus In B Cell Signaling Pathway	0.2	0.630957	no data calculated by software	0.00364	#NUM!	LILRB4
Senescence Pathway	0.2	0.630957	no data calculated by software	0.00364	#NUM!	CDK4
Glucocorticoid Receptor Signaling	0	1	no data calculated by software	0.00216	#NUM!	A2M
Axonal Guidance Signaling	0	1	no data calculated by software	0.00202	#NUM!	ADAMTS10
CREB Signaling in Neurons	0	1	no data calculated by software	0.00336	#NUM!	CAMK2G,GRIN2B
Role of Macrophages, Fibroblasts and Endothelial Cells in Rheumatoid Arthritis	0	1	no data calculated by software	0.00318	#NUM!	CAMK2G
Breast Cancer Regulation by Stathmin1	0	1	no data calculated by software	0.00339	#NUM!	CAMK2G,CDK4
Sirtuin Signaling Pathway	0	1	no data calculated by software	0.00344	#NUM!	PFKFB3
Neuroinflammation Signaling Pathway	0	1	no data calculated by software	0.00333	#NUM!	GRIN2B

## Sheet: miRNA and miRNA targets
Ingenuity Canonical Pathways	-log10(p-value)	p-value	-log(B-H p-value)	B-H p-value	Ratio	z-score	Molecules
γ-linolenate Biosynthesis II (Animals)	2.63	0.00234423	0.652	0.222844	0.118	#NUM!	FADS2,SLC27A1
CDP-diacylglycerol Biosynthesis I	2.41	0.00389045	0.652	0.222844	0.0909	#NUM!	AGPAT4,GPAT3
Phosphatidylglycerol Biosynthesis II (Non-plastidic)	2.33	0.00467735	0.652	0.222844	0.0833	#NUM!	AGPAT4,GPAT3
Alanine Degradation III	2.07	0.00851138	0.652	0.222844	0.5	#NUM!	GPT2
Alanine Biosynthesis II	2.07	0.00851138	0.652	0.222844	0.5	#NUM!	GPT2
Coagulation System	2.01	0.00977237	0.652	0.222844	0.0571	#NUM!	A2M,PLAT
Synaptogenesis Signaling Pathway	1.97	0.0107152	0.652	0.222844	0.016	0.447	CAMK2G,GRIN2B,NRXN2,SYT13,SYT7
Anandamide Degradation	1.9	0.0125893	0.652	0.222844	0.333	#NUM!	FAAH2
Triacylglycerol Biosynthesis	1.82	0.0151356	0.652	0.222844	0.0455	#NUM!	AGPAT4,GPAT3
Reelin Signaling in Neurons	1.82	0.0151356	0.652	0.222844	0.0246	#NUM!	CAMK2G,GRIN2B,MAP3K11
Cell Cycle: G1/S Checkpoint Regulation	1.48	0.0331131	0.358	0.438531	0.0299	#NUM!	CDK4,NRG1
Fatty Acid Activation	1.27	0.0537032	0.26	0.549541	0.0769	#NUM!	SLC27A1
Oleate Biosynthesis II (Animals)	1.27	0.0537032	0.26	0.549541	0.0769	#NUM!	FADS2
Calcium Signaling	1.24	0.057544	0.26	0.549541	0.0146	#NUM!	CAMK2G,CASQ2,GRIN2B
Neuropathic Pain Signaling In Dorsal Horn Neurons	1.16	0.0691831	0.26	0.549541	0.0198	#NUM!	CAMK2G,GRIN2B
Mitochondrial L-carnitine Shuttle Pathway	1.16	0.0691831	0.26	0.549541	0.0588	#NUM!	SLC27A1
SAPK/JNK Signaling	1.15	0.0707946	0.26	0.549541	0.0196	#NUM!	DUSP10,MAP3K11
GADD45 Signaling	1.11	0.0776247	0.26	0.549541	0.0526	#NUM!	CDK4
Glioma Signaling	1.1	0.0794328	0.26	0.549541	0.0182	#NUM!	CAMK2G,CDK4
The Visual Cycle	1.09	0.0812831	0.26	0.549541	0.05	#NUM!	RDH12
Glutathione Redox Reactions I	1.01	0.0977237	0.26	0.549541	0.0417	#NUM!	GPX3
Synaptic Long Term Potentiation	0.979	0.104954	0.26	0.549541	0.0155	#NUM!	CAMK2G,GRIN2B
Estrogen-mediated S-phase Entry	0.979	0.104954	0.26	0.549541	0.0385	#NUM!	CDK4
D-myo-inositol (1,4,5,6)-Tetrakisphosphate Biosynthesis	0.914	0.121899	0.26	0.549541	0.0141	#NUM!	DUSP10,STYXL1
D-myo-inositol (3,4,5,6)-tetrakisphosphate Biosynthesis	0.914	0.121899	0.26	0.549541	0.0141	#NUM!	DUSP10,STYXL1
Xenobiotic Metabolism Signaling	0.91	0.123027	0.26	0.549541	0.0105	#NUM!	CAMK2G,CHST10,MAP3K11
Circadian Rhythm Signaling	0.883	0.130918	0.26	0.549541	0.0303	#NUM!	GRIN2B
Fatty Acid β-oxidation I	0.883	0.130918	0.26	0.549541	0.0303	#NUM!	SLC27A1
Retinoate Biosynthesis I	0.87	0.134896	0.26	0.549541	0.0294	#NUM!	RDH12
PKCθ Signaling in T Lymphocytes	0.851	0.140929	0.26	0.549541	0.0129	#NUM!	CAMK2G,MAP3K11
3-phosphoinositide Degradation	0.848	0.141906	0.26	0.549541	0.0128	#NUM!	DUSP10,STYXL1
D-myo-inositol-5-phosphate Metabolism	0.842	0.14388	0.26	0.549541	0.0127	#NUM!	DUSP10,STYXL1
Cell Cycle Regulation by BTG Family Proteins	0.836	0.145881	0.26	0.549541	0.027	#NUM!	CDK4
tRNA Charging	0.815	0.153109	0.26	0.549541	0.0256	#NUM!	EARS2
Inhibition of Matrix Metalloproteases	0.815	0.153109	0.26	0.549541	0.0256	#NUM!	A2M
3-phosphoinositide Biosynthesis	0.804	0.157036	0.26	0.549541	0.012	#NUM!	DUSP10,STYXL1
Germ Cell-Sertoli Cell Junction Signaling	0.783	0.164816	0.26	0.549541	0.0117	#NUM!	A2M,MAP3K11
GNRH Signaling	0.775	0.16788	0.26	0.549541	0.0116	#NUM!	CAMK2G,MAP3K11
Retinol Biosynthesis	0.767	0.171002	0.26	0.549541	0.0227	#NUM!	RDH12
Dermatan Sulfate Biosynthesis (Late Stages)	0.75	0.177828	0.26	0.549541	0.0217	#NUM!	CHST10
nNOS Signaling in Neurons	0.74	0.18197	0.26	0.549541	0.0213	#NUM!	GRIN2B
Chondroitin Sulfate Biosynthesis (Late Stages)	0.733	0.184927	0.26	0.549541	0.0208	#NUM!	CHST10
B Cell Receptor Signaling	0.728	0.187068	0.26	0.549541	0.0108	#NUM!	CAMK2G,MAP3K11
Stearate Biosynthesis I (Animals)	0.724	0.188799	0.26	0.549541	0.0204	#NUM!	SLC27A1
Melanoma Signaling	0.717	0.191867	0.26	0.549541	0.02	#NUM!	CDK4
Xenobiotic Metabolism PXR Signaling Pathway	0.706	0.196789	0.26	0.549541	0.0104	#NUM!	CAMK2G,CHST10
HER-2 Signaling in Breast Cancer	0.699	0.199986	0.26	0.549541	0.0103	#NUM!	CDK4,NRG1
Sertoli Cell-Sertoli Cell Junction Signaling	0.699	0.199986	0.26	0.549541	0.0103	#NUM!	A2M,MAP3K11
CD27 Signaling in Lymphocytes	0.695	0.201837	0.26	0.549541	0.0189	#NUM!	MAP3K11
Superpathway of Inositol Phosphate Compounds	0.684	0.207014	0.26	0.549541	0.0101	#NUM!	DUSP10,STYXL1
Cell Cycle Control of Chromosomal Replication	0.674	0.211836	0.26	0.549541	0.0179	#NUM!	CDK4
Chondroitin Sulfate Biosynthesis	0.674	0.211836	0.26	0.549541	0.0179	#NUM!	CHST10
Glutamate Receptor Signaling	0.666	0.215774	0.26	0.549541	0.0175	#NUM!	GRIN2B
Dermatan Sulfate Biosynthesis	0.652	0.222844	0.26	0.549541	0.0169	#NUM!	CHST10
SPINK1 Pancreatic Cancer Pathway	0.646	0.225944	0.26	0.549541	0.0167	#NUM!	CPM
AMPK Signaling	0.64	0.229087	0.26	0.549541	0.00939	#NUM!	PFKFB2,PFKFB3
Integrin Signaling	0.64	0.229087	0.26	0.549541	0.00939	#NUM!	ITGA7,MAP3K11
Protein Kinase A Signaling	0.616	0.242103	0.26	0.549541	0.0075	#NUM!	CAMK2G,DUSP10,PALM2AKAP2
ErbB2-ErbB3 Signaling	0.616	0.242103	0.26	0.549541	0.0154	#NUM!	NRG1
Pyridoxal 5'-phosphate Salvage Pathway	0.611	0.244906	0.26	0.549541	0.0152	#NUM!	CDK4
LPS/IL-1 Mediated Inhibition of RXR Function	0.606	0.247742	0.26	0.549541	0.00889	#NUM!	CHST10,SLC27A1
ErbB4 Signaling	0.604	0.248886	0.26	0.549541	0.0149	#NUM!	NRG1
cAMP-mediated signaling	0.595	0.254097	0.26	0.549541	0.00873	#NUM!	CAMK2G,PALM2AKAP2
Agrin Interactions at Neuromuscular Junction	0.588	0.258226	0.26	0.549541	0.0143	#NUM!	NRG1
GM-CSF Signaling	0.588	0.258226	0.26	0.549541	0.0143	#NUM!	CAMK2G
Growth Hormone Signaling	0.583	0.261216	0.26	0.549541	0.0141	#NUM!	A2M
Small Cell Lung Cancer Signaling	0.583	0.261216	0.26	0.549541	0.0141	#NUM!	CDK4
Melatonin Signaling	0.577	0.26485	0.26	0.549541	0.0139	#NUM!	CAMK2G
Heparan Sulfate Biosynthesis (Late Stages)	0.577	0.26485	0.26	0.549541	0.0139	#NUM!	CHST10
Caveolar-mediated Endocytosis Signaling	0.572	0.267917	0.26	0.549541	0.0137	#NUM!	ITGA7
Non-Small Cell Lung Cancer Signaling	0.572	0.267917	0.26	0.549541	0.0137	#NUM!	CDK4
Regulation of Cellular Mechanics by Calpain Protease	0.567	0.271019	0.26	0.549541	0.0135	#NUM!	CDK4
Opioid Signaling Pathway	0.548	0.283139	0.252	0.559758	0.0081	#NUM!	CAMK2G,GRIN2B
Heparan Sulfate Biosynthesis	0.544	0.285759	0.252	0.559758	0.0127	#NUM!	CHST10
Chemokine Signaling	0.539	0.289068	0.252	0.559758	0.0125	#NUM!	CAMK2G
Cyclins and Cell Cycle Regulation	0.535	0.291743	0.252	0.559758	0.0123	#NUM!	CDK4
Apelin Adipocyte Signaling Pathway	0.53	0.295121	0.252	0.559758	0.0122	#NUM!	GPX3
Crosstalk between Dendritic Cells and Natural Killer Cells	0.5	0.316228	0.234	0.583445	0.0112	#NUM!	CAMK2G
RANK Signaling in Osteoclasts	0.5	0.316228	0.234	0.583445	0.0112	#NUM!	MAP3K11
ErbB Signaling	0.48	0.331131	0.226	0.594292	0.0106	#NUM!	NRG1
Amyotrophic Lateral Sclerosis Signaling	0.47	0.338844	0.226	0.594292	0.0103	#NUM!	GRIN2B
Bladder Cancer Signaling	0.47	0.338844	0.226	0.594292	0.0103	#NUM!	CDK4
p53 Signaling	0.466	0.341979	0.226	0.594292	0.0102	#NUM!	CDK4
Salvage Pathways of Pyrimidine Ribonucleotides	0.466	0.341979	0.226	0.594292	0.0102	#NUM!	CDK4
Chronic Myeloid Leukemia Signaling	0.449	0.355631	0.214	0.610942	0.00971	#NUM!	CDK4
Neuregulin Signaling	0.442	0.36141	0.213	0.61235	0.00952	#NUM!	NRG1
Paxillin Signaling	0.433	0.368978	0.212	0.613762	0.00926	#NUM!	ITGA7
Pancreatic Adenocarcinoma Signaling	0.429	0.372392	0.212	0.613762	0.00917	#NUM!	CDK4
iCOS-iCOSL Signaling in T Helper Cells	0.423	0.377572	0.212	0.613762	0.00901	#NUM!	CAMK2G
NGF Signaling	0.415	0.384592	0.212	0.613762	0.00877	#NUM!	MAP3K11
Role of PKR in Interferon Induction and Antiviral Response	0.402	0.396278	0.212	0.613762	0.00847	#NUM!	MSR1
p38 MAPK Signaling	0.402	0.396278	0.212	0.613762	0.00847	#NUM!	DUSP10
HGF Signaling	0.397	0.400867	0.212	0.613762	0.00833	#NUM!	MAP3K11
LXR/RXR Activation	0.394	0.403645	0.212	0.613762	0.00826	#NUM!	MSR1
IL-15 Production	0.394	0.403645	0.212	0.613762	0.00826	#NUM!	MAP3K11
Rac Signaling	0.394	0.403645	0.212	0.613762	0.00826	#NUM!	MAP3K11
IL-6 Signaling	0.381	0.415911	0.209	0.618016	0.00794	#NUM!	A2M
Atherosclerosis Signaling	0.378	0.418794	0.209	0.618016	0.00787	#NUM!	MSR1
Endocannabinoid Neuronal Synapse Pathway	0.376	0.420727	0.209	0.618016	0.00781	#NUM!	GRIN2B
Phagosome Formation	0.364	0.432514	0.209	0.618016	0.00752	#NUM!	MSR1
STAT3 Pathway	0.359	0.437522	0.209	0.618016	0.00741	#NUM!	MAP3K11
PI3K Signaling in B Lymphocytes	0.351	0.445656	0.209	0.618016	0.00725	#NUM!	CAMK2G
Ovarian Cancer Signaling	0.349	0.447713	0.209	0.618016	0.00719	#NUM!	CDK4
Hereditary Breast Cancer Signaling	0.347	0.44978	0.209	0.618016	0.00714	#NUM!	CDK4
Type II Diabetes Mellitus Signaling	0.342	0.454988	0.209	0.618016	0.00704	#NUM!	SLC27A1
Cardiac β-adrenergic Signaling	0.342	0.454988	0.209	0.618016	0.00704	#NUM!	PALM2AKAP2
Aryl Hydrocarbon Receptor Signaling	0.34	0.457088	0.209	0.618016	0.00699	#NUM!	CDK4
Xenobiotic Metabolism General Signaling Pathway	0.34	0.457088	0.209	0.618016	0.00699	#NUM!	MAP3K11
Factors Promoting Cardiogenesis in Vertebrates	0.325	0.473151	0.202	0.628058	0.00667	#NUM!	CAMK2G
Coronavirus Pathogenesis Pathway	0.325	0.473151	0.202	0.628058	0.00667	#NUM!	CDK4
Necroptosis Signaling Pathway	0.311	0.488652	0.192	0.642688	0.00637	#NUM!	CAMK2G
Dopamine-DARPP32 Feedback in cAMP Signaling	0.299	0.502343	0.19	0.645654	0.00613	#NUM!	GRIN2B
HMGB1 Signaling	0.296	0.505825	0.19	0.645654	0.00606	#NUM!	PLAT
Glioblastoma Multiforme Signaling	0.296	0.505825	0.19	0.645654	0.00606	#NUM!	CDK4
Molecular Mechanisms of Cancer	0.293	0.509331	0.19	0.645654	0.005	#NUM!	CAMK2G,CDK4
Tight Junction Signaling	0.291	0.511682	0.19	0.645654	0.00595	#NUM!	CDK4
Cdc42 Signaling	0.277	0.528445	0.185	0.653131	0.00568	#NUM!	MAP3K11
Tumor Microenvironment Pathway	0.277	0.528445	0.185	0.653131	0.00568	#NUM!	TNC
Acute Phase Response Signaling	0.27	0.537032	0.185	0.653131	0.00556	#NUM!	A2M
Hepatic Fibrosis / Hepatic Stellate Cell Activation	0.26	0.549541	0.185	0.653131	0.00538	#NUM!	A2M
Production of Nitric Oxide and Reactive Oxygen Species in Macrophages	0.256	0.554626	0.185	0.653131	0.00529	#NUM!	MAP3K11
Xenobiotic Metabolism CAR Signaling Pathway	0.256	0.554626	0.185	0.653131	0.00529	#NUM!	CHST10
Ephrin Receptor Signaling	0.256	0.554626	0.185	0.653131	0.00529	#NUM!	GRIN2B
PPARα/RXRα Activation	0.253	0.55847	0.185	0.653131	0.00524	#NUM!	SLC27A1
Agranulocyte Adhesion and Diapedesis	0.25	0.562341	0.185	0.653131	0.00518	#NUM!	PODXL
RAR Activation	0.249	0.563638	0.185	0.653131	0.00515	#NUM!	RDH12
Natural Killer Cell Signaling	0.244	0.570164	0.184	0.654636	0.00508	#NUM!	MAP3K11
HIF1α Signaling	0.234	0.583445	0.177	0.665273	0.00488	#NUM!	CAMK2G
Thrombin Signaling	0.23	0.588844	0.176	0.666807	0.00481	#NUM!	CAMK2G
Role of NFAT in Cardiac Hypertrophy	0.222	0.599791	0.171	0.674528	0.00467	#NUM!	CAMK2G
Sperm Motility	0.211	0.615177	0.164	0.685488	0.00448	#NUM!	MAP3K11
Glucocorticoid Receptor Signaling	0	1	0	1	0.00216	#NUM!	A2M
Axonal Guidance Signaling	0	1	0	1	0.00202	#NUM!	ADAMTS10
Huntington's Disease Signaling	0	1	0	1	0.00418	#NUM!	GRIN2B
Cardiac Hypertrophy Signaling	0	1	0	1	0.00417	#NUM!	MAP3K11
CREB Signaling in Neurons	0	1	0	1	0.00336	#NUM!	CAMK2G,GRIN2B
Role of Macrophages, Fibroblasts and Endothelial Cells in Rheumatoid Arthritis	0	1	0	1	0.00318	#NUM!	CAMK2G
Breast Cancer Regulation by Stathmin1	0	1	0	1	0.00339	#NUM!	CAMK2G,CDK4
Signaling by Rho Family GTPases	0	1	0	1	0.00395	#NUM!	MAP3K11
G-Protein Coupled Receptor Signaling	0	1	0	1	0.00365	#NUM!	CAMK2G
Sirtuin Signaling Pathway	0	1	0	1	0.00344	#NUM!	PFKFB3
Neuroinflammation Signaling Pathway	0	1	0	1	0.00333	#NUM!	GRIN2B
Cardiac Hypertrophy Signaling (Enhanced)	0	1	0	1	0.00402	#NUM!	CAMK2G,MAP3K11
Systemic Lupus Erythematosus In B Cell Signaling Pathway	0	1	0	1	0.00364	#NUM!	LILRB4
Senescence Pathway	0	1	0	1	0.00364	#NUM!	CDK4
Insulin Secretion Signaling Pathway	0	1	0	1	0.0041	#NUM!	CAMK2G

## Sheet: Prot and miRNA targets
Ingenuity Canonical Pathways	-log(p-value)	p-value	-log(B-H p-value)	B-H p-value	Ratio	z-score	Molecules
EIF2 Signaling	9.87	1.34896e-10	7.28	5.24807e-08	0.0759	1.897	EIF2S1,EIF3B,EIF3F,PPP1CB,RAP1A,RPL10A,RPL15,RPL23A,RPL37A,RPL5,RPL8,RPS10,RPS23,RPS5,RPS8,RRAS,WARS1
Acute Phase Response Signaling	7.42	3.80189e-08	5.28	5.24807e-06	0.0722	-0.378	A2M,AHSG,APOA1,APOA2,HRG,ORM1,PLG,RAP1A,RRAS,SERPINA1,SERPINA3,SERPING1,TTR
LXR/RXR Activation	7.38	4.16869e-08	5.28	5.24807e-06	0.0909	1.265	A1BG,AHSG,APOA1,APOA2,APOA4,CLU,KNG1,MSR1,ORM1,SERPINA1,TTR
FXR/RXR Activation	6.21	6.16595e-07	4.23	5.88844e-05	0.0794	#NUM!	A1BG,AHSG,APOA1,APOA2,APOA4,CLU,KNG1,ORM1,SERPINA1,TTR
Production of Nitric Oxide and Reactive Oxygen Species in Macrophages	4.63	2.34423e-05	2.79	0.00162181	0.0529	0.333	APOA1,APOA2,APOA4,CLU,MAP3K11,ORM1,PPP1CB,PPP1R7,RAP1A,SERPINA1
Coagulation System	4.6	2.51189e-05	2.79	0.00162181	0.143	0.447	A2M,KNG1,PLAT,PLG,SERPINA1
Atherosclerosis Signaling	4.34	4.57088e-05	2.63	0.00234423	0.063	#NUM!	APOA1,APOA2,APOA4,CLU,ICAM1,MSR1,ORM1,SERPINA1
Regulation of eIF4 and p70S6K Signaling	4.31	4.89779e-05	2.63	0.00234423	0.0542	#NUM!	EIF2S1,EIF3B,EIF3F,RAP1A,RPS10,RPS23,RPS5,RPS8,RRAS
Lipid Antigen Presentation by CD1	3.9	0.000125893	2.27	0.00537032	0.154	#NUM!	AP1B1,AP2A2,B2M,CALR
Phagosome Maturation	3.82	0.000151356	2.26	0.00549541	0.053	#NUM!	ATP6V1E1,ATP6V1G1,B2M,CALR,CTSD,DYNC1I2,HLA-DRA,RAB5C
Clathrin-mediated Endocytosis Signaling	3.8	0.000158489	2.26	0.00549541	0.0466	#NUM!	AP1B1,AP2A2,APOA1,APOA2,APOA4,CLU,ORM1,RAB5C,SERPINA1
Thiosulfate Disproportionation III (Rhodanese)	3.52	0.000301995	2.02	0.00954993	0.667	#NUM!	MPST,TST
Synaptic Long Term Potentiation	3.47	0.000338844	2.02	0.00954993	0.0543	0.378	CAMK2G,GRIN2B,PPP1CB,PPP1R7,PRKAR1A,RAP1A,RRAS
Synaptogenesis Signaling Pathway	3.46	0.000346737	2.02	0.00954993	0.0353	-0.302	AP1B1,AP2A2,CAMK2G,GRIN2B,NRXN2,PRKAR1A,RAB5C,RAP1A,RRAS,SYT13,SYT7
Antigen Presentation Pathway	3.2	0.000630957	1.8	0.0158489	0.103	#NUM!	B2M,CALR,HLA-DRA,PSMB8
CDK5 Signaling	3.1	0.000794328	1.72	0.0190546	0.0556	0	LAMB1,PPP1CB,PPP1R7,PRKAR1A,RAP1A,RRAS
Chemokine Signaling	2.89	0.00128825	1.54	0.0288403	0.0625	-1.342	CAMK2G,GNAI2,PPP1CB,RAP1A,RRAS
mTOR Signaling	2.87	0.00134896	1.54	0.0288403	0.0381	#NUM!	EIF3B,EIF3F,RAP1A,RPS10,RPS23,RPS5,RPS8,RRAS
IL-12 Signaling and Production in Macrophages	2.63	0.00234423	1.33	0.0467735	0.0451	#NUM!	APOA1,APOA2,APOA4,CLU,ORM1,SERPINA1
PPARα/RXRα Activation	2.48	0.00331131	1.2	0.0630957	0.0366	-0.378	AP2A2,APOA1,APOA2,PRKAR1A,RAP1A,RRAS,SLC27A1
Xenobiotic Metabolism PXR Signaling Pathway	2.47	0.00338844	1.2	0.0630957	0.0365	1.89	ALDH5A1,ALDH9A1,CAMK2G,CHST10,PPP1CB,PPP1R7,PRKAR1A
Opioid Signaling Pathway	2.43	0.00371535	1.2	0.0630957	0.0324	-0.707	AP1B1,AP2A2,CAMK2G,GNAI2,GRIN2B,PRKAR1A,RAP1A,RRAS
Virus Entry via Endocytic Pathways	2.42	0.00380189	1.2	0.0630957	0.049	#NUM!	AP1B1,AP2A2,B2M,RAP1A,RRAS
Fatty Acid β-oxidation I	2.36	0.00436516	1.15	0.0707946	0.0909	#NUM!	ECHDC3,HSD17B4,SLC27A1
Calcium Signaling	2.3	0.00501187	1.11	0.0776247	0.034	1.633	ATP2A2,CALR,CAMK2G,CASQ2,GRIN2B,PRKAR1A,RAP1A
Agrin Interactions at Neuromuscular Junction	2.26	0.00549541	1.09	0.0812831	0.0571	#NUM!	LAMB1,NRG1,RAP1A,RRAS
Integrin Signaling	2.22	0.0060256	1.08	0.0831764	0.0329	0	ARF4,ITGA7,MAP3K11,MYL12A,PPP1CB,RAP1A,RRAS
Dopamine-DARPP32 Feedback in cAMP Signaling	2.2	0.00630957	1.08	0.0831764	0.0368	1.342	ATP2A2,GNAI2,GRIN2B,PPP1CB,PPP1R7,PRKAR1A
Caveolar-mediated Endocytosis Signaling	2.2	0.00630957	1.08	0.0831764	0.0548	#NUM!	B2M,COPA,ITGA7,RAB5C
tRNA Charging	2.15	0.00707946	1.04	0.0912011	0.0769	#NUM!	EARS2,EPRS1,WARS1
Protein Kinase A Signaling	2.12	0.00758578	1.02	0.0954993	0.025	1	CAMK2G,DUSP10,GNAI2,MYL12A,PALM2AKAP2,PPP1CB,PPP1R7,PRKAR1A,RAP1A,YWHAQ
GNRH Signaling	2.08	0.00831764	1.01	0.0977237	0.0347	0	CAMK2G,GNAI2,MAP3K11,PRKAR1A,RAP1A,RRAS
Colanic Acid Building Blocks Biosynthesis	2.07	0.00851138	1.01	0.0977237	0.143	#NUM!	GALK1,TSTA3
Systemic Lupus Erythematosus Signaling	2.06	0.00870964	1.01	0.0977237	0.0306	#NUM!	C8G,HNRNPC,KNG1,RAP1A,RRAS,SNRNP200,SNRPD1
Xenobiotic Metabolism Signaling	2.05	0.00891251	1.01	0.0977237	0.0279	#NUM!	ALDH5A1,ALDH9A1,CAMK2G,CHST10,MAP3K11,PTGES3,RAP1A,RRAS
Apelin Adipocyte Signaling Pathway	2.02	0.00954993	0.996	0.100925	0.0488	-2	GNAI2,GPX3,GPX4,PRKAR1A
Isoleucine Degradation I	1.9	0.0125893	0.9	0.125893	0.118	#NUM!	ECHDC3,HSD17B4
γ-linolenate Biosynthesis II (Animals)	1.9	0.0125893	0.9	0.125893	0.118	#NUM!	FADS2,SLC27A1
Insulin Receptor Signaling	1.87	0.0134896	0.893	0.127938	0.036	-0.447	PPP1CB,PPP1R7,PRKAR1A,RAP1A,RRAS
Semaphorin Neuronal Repulsive Signaling Pathway	1.87	0.0134896	0.893	0.127938	0.036	-1.342	MYL12A,PPP1CB,PRKAR1A,RRAS,VCAN
Melanoma Signaling	1.85	0.0141254	0.893	0.127938	0.06	#NUM!	CDK4,RAP1A,RRAS
HER-2 Signaling in Breast Cancer	1.85	0.0141254	0.893	0.127938	0.0309	1.633	ARF4,CDK4,COX4I1,NRG1,RAP1A,RRAS
Cardiac β-adrenergic Signaling	1.83	0.0147911	0.883	0.130918	0.0352	1	ATP2A2,PALM2AKAP2,PPP1CB,PPP1R7,PRKAR1A
Aryl Hydrocarbon Receptor Signaling	1.82	0.0151356	0.883	0.130918	0.035	#NUM!	ALDH5A1,ALDH9A1,CDK4,CTSD,PTGES3
α-Adrenergic Signaling	1.8	0.0158489	0.883	0.130918	0.0421	#NUM!	GNAI2,PRKAR1A,RAP1A,RRAS
GABA Receptor Signaling	1.8	0.0158489	0.883	0.130918	0.0421	#NUM!	ALDH5A1,ALDH9A1,AP1B1,AP2A2
ERK/MAPK Signaling	1.77	0.0169824	0.883	0.130918	0.0297	0.447	PPP1CB,PPP1R7,PRKAR1A,RAP1A,RRAS,YWHAQ
Valine Degradation I	1.77	0.0169824	0.883	0.130918	0.1	#NUM!	ECHDC3,HSD17B4
Coronavirus Pathogenesis Pathway	1.74	0.018197	0.883	0.130918	0.0333	-1.342	CDK4,RPS10,RPS23,RPS5,RPS8
Endoplasmic Reticulum Stress Pathway	1.73	0.0186209	0.883	0.130918	0.0952	#NUM!	CALR,EIF2S1
Thrombin Signaling	1.72	0.0190546	0.883	0.130918	0.0288	-1	CAMK2G,GNAI2,MYL12A,PPP1CB,RAP1A,RRAS
SAPK/JNK Signaling	1.7	0.0199526	0.883	0.130918	0.0392	0	DUSP10,MAP3K11,RAP1A,RRAS
Spermine Biosynthesis	1.7	0.0199526	0.883	0.130918	0.5	#NUM!	SMS
Alanine Degradation III	1.7	0.0199526	0.883	0.130918	0.5	#NUM!	GPT2
Alanine Biosynthesis II	1.7	0.0199526	0.883	0.130918	0.5	#NUM!	GPT2
L-cysteine Degradation III	1.7	0.0199526	0.883	0.130918	0.5	#NUM!	MPST
GDP-L-fucose Biosynthesis I (from GDP-D-mannose)	1.7	0.0199526	0.883	0.130918	0.5	#NUM!	TSTA3
CDP-diacylglycerol Biosynthesis I	1.69	0.0204174	0.883	0.130918	0.0909	#NUM!	AGPAT4,GPAT3
PKCθ Signaling in T Lymphocytes	1.69	0.0204174	0.883	0.130918	0.0323	0.447	CAMK2G,HLA-DRA,MAP3K11,RAP1A,RRAS
Cancer Drug Resistance By Drug Efflux	1.68	0.020893	0.883	0.130918	0.0517	#NUM!	RAP1A,RRAS,YBX1
Protein Ubiquitination Pathway	1.68	0.020893	0.883	0.130918	0.0256	#NUM!	B2M,HSPA4L,HSPE1,PSMB8,PSMD1,PSMD4,UBE2K
IGF-1 Signaling	1.68	0.020893	0.883	0.130918	0.0385	#NUM!	PRKAR1A,RAP1A,RRAS,YWHAQ
Maturity Onset Diabetes of Young (MODY) Signaling	1.64	0.0229087	0.86	0.138038	0.05	#NUM!	APOA1,APOA2,APOA4
Glutathione Redox Reactions I	1.62	0.0239883	0.854	0.139959	0.0833	#NUM!	GPX3,GPX4
Phosphatidylglycerol Biosynthesis II (Non-plastidic)	1.62	0.0239883	0.854	0.139959	0.0833	#NUM!	AGPAT4,GPAT3
Vitamin-C Transport	1.62	0.0239883	0.854	0.139959	0.0833	#NUM!	SLC2A1,STOM
Glioma Signaling	1.6	0.0251189	0.845	0.142889	0.0364	#NUM!	CAMK2G,CDK4,RAP1A,RRAS
Role of MAPK Signaling in Promoting the Pathogenesis of Influenza	1.6	0.0251189	0.845	0.142889	0.0364	0	ATP6V1E1,ATP6V1G1,RAP1A,RRAS
HMGB1 Signaling	1.58	0.0263027	0.839	0.144877	0.0303	-0.447	HMGB1,ICAM1,PLAT,RAP1A,RRAS
ErbB2-ErbB3 Signaling	1.55	0.0281838	0.839	0.144877	0.0462	#NUM!	NRG1,RAP1A,RRAS
Endocannabinoid Developing Neuron Pathway	1.53	0.0295121	0.839	0.144877	0.0348	#NUM!	GNAI2,PRKAR1A,RAP1A,RRAS
Apelin Endothelial Signaling Pathway	1.53	0.0295121	0.839	0.144877	0.0348	0	GNAI2,ICAM1,RAP1A,RRAS
L-carnitine Biosynthesis	1.52	0.0301995	0.839	0.144877	0.333	#NUM!	ALDH9A1
Guanine and Guanosine Salvage I	1.52	0.0301995	0.839	0.144877	0.333	#NUM!	HPRT1
Anandamide Degradation	1.52	0.0301995	0.839	0.144877	0.333	#NUM!	FAAH2
Thyroid Hormone Biosynthesis	1.52	0.0301995	0.839	0.144877	0.333	#NUM!	CTSD
4-aminobutyrate Degradation I	1.52	0.0301995	0.839	0.144877	0.333	#NUM!	ALDH5A1
Neuroprotective Role of THOP1 in Alzheimer's Disease	1.52	0.0301995	0.839	0.144877	0.0345	#NUM!	KNG1,PLG,PRKAR1A,SERPINA3
ErbB4 Signaling	1.52	0.0301995	0.839	0.144877	0.0448	#NUM!	NRG1,RAP1A,RRAS
Cell Cycle: G1/S Checkpoint Regulation	1.52	0.0301995	0.839	0.144877	0.0448	#NUM!	CDK4,NRG1,RPL5
Cdc42 Signaling	1.48	0.0331131	0.81	0.154882	0.0284	#NUM!	B2M,HLA-DRA,MAP3K11,MYL12A,PPP1CB
Tumor Microenvironment Pathway	1.48	0.0331131	0.81	0.154882	0.0284	-0.447	ICAM1,RAP1A,RRAS,SLC2A1,TNC
GM-CSF Signaling	1.47	0.0338844	0.807	0.155955	0.0429	#NUM!	CAMK2G,RAP1A,RRAS
Reelin Signaling in Neurons	1.45	0.0354813	0.807	0.155955	0.0328	1	CAMK2G,GRIN2B,MAP3K11,RAP1A
Cardiac Hypertrophy Signaling	1.45	0.0354813	0.807	0.155955	0.025	0.816	GNAI2,MAP3K11,MYL12A,PRKAR1A,RAP1A,RRAS
G Beta Gamma Signaling	1.45	0.0354813	0.807	0.155955	0.0328	0	GNAI2,PRKAR1A,RAP1A,RRAS
Melatonin Signaling	1.44	0.0363078	0.807	0.155955	0.0417	#NUM!	CAMK2G,GNAI2,PRKAR1A
ERK5 Signaling	1.44	0.0363078	0.807	0.155955	0.0417	#NUM!	RAP1A,RRAS,YWHAQ
CCR3 Signaling in Eosinophils	1.43	0.0371535	0.807	0.155955	0.0323	#NUM!	GNAI2,PPP1CB,RAP1A,RRAS
Non-Small Cell Lung Cancer Signaling	1.42	0.0380189	0.807	0.155955	0.0411	#NUM!	CDK4,RAP1A,RRAS
Glioma Invasiveness Signaling	1.42	0.0380189	0.807	0.155955	0.0411	#NUM!	PLG,RAP1A,RRAS
Insulin Secretion Signaling Pathway	1.42	0.0380189	0.807	0.155955	0.0246	-0.816	CAMK2G,EIF2S1,PRKAR1A,RAP1A,SLC2A1,SRP9
Gαi Signaling	1.42	0.0380189	0.807	0.155955	0.032	-2	GNAI2,PRKAR1A,RAP1A,RRAS
Regulation of Cellular Mechanics by Calpain Protease	1.41	0.0389045	0.804	0.157036	0.0405	#NUM!	CDK4,RAP1A,RRAS
Ferroptosis Signaling Pathway	1.41	0.0389045	0.804	0.157036	0.0317	0	ARF4,GPX4,RAP1A,RRAS
P2Y Purigenic Receptor Signaling Pathway	1.4	0.0398107	0.799	0.158855	0.0315	1	GNAI2,PRKAR1A,RAP1A,RRAS
Estrogen-Dependent Breast Cancer Signaling	1.4	0.0398107	0.799	0.158855	0.04	#NUM!	HSD17B4,RAP1A,RRAS
p70S6K Signaling	1.38	0.0416869	0.788	0.16293	0.031	#NUM!	GNAI2,RAP1A,RRAS,YWHAQ
Dopamine Receptor Signaling	1.37	0.042658	0.78	0.165959	0.039	#NUM!	PPP1CB,PPP1R7,PRKAR1A
Sertoli Cell-Sertoli Cell Junction Signaling	1.33	0.0467735	0.747	0.179061	0.0258	#NUM!	A2M,MAP3K11,PRKAR1A,RAP1A,RRAS
Renal Cell Carcinoma Signaling	1.33	0.0467735	0.747	0.179061	0.0375	#NUM!	RAP1A,RRAS,SLC2A1
Galactose Degradation I (Leloir Pathway)	1.31	0.0489779	0.735	0.184077	0.2	#NUM!	GALK1
Glutamate Degradation III (via 4-aminobutyrate)	1.31	0.0489779	0.735	0.184077	0.2	#NUM!	ALDH5A1
IL-8 Signaling	1.28	0.0524807	0.721	0.190108	0.025	-0.447	DEFA1 (includes others),GNAI2,ICAM1,RAP1A,RRAS
Ovarian Cancer Signaling	1.28	0.0524807	0.721	0.190108	0.0288	1	CDK4,PRKAR1A,RAP1A,RRAS
Complement System	1.27	0.0537032	0.721	0.190108	0.0541	#NUM!	C8G,SERPING1
HIPPO signaling	1.26	0.0549541	0.721	0.190108	0.0353	#NUM!	PPP1CB,PPP1R7,YWHAQ
IL-4 Signaling	1.26	0.0549541	0.721	0.190108	0.0353	#NUM!	HLA-DRA,RAP1A,RRAS
BMP signaling pathway	1.26	0.0549541	0.721	0.190108	0.0353	#NUM!	PRKAR1A,RAP1A,RRAS
Xenobiotic Metabolism AHR Signaling Pathway	1.26	0.0549541	0.721	0.190108	0.0353	#NUM!	ALDH5A1,ALDH9A1,PTGES3
Ceramide Signaling	1.23	0.0588844	0.688	0.205116	0.0341	#NUM!	CTSD,RAP1A,RRAS
CTLA4 Signaling in Cytotoxic T Lymphocytes	1.21	0.0616595	0.68	0.20893	0.0337	#NUM!	AP1B1,AP2A2,B2M
Role of NFAT in Cardiac Hypertrophy	1.18	0.0660693	0.65	0.223872	0.0234	0.447	CAMK2G,GNAI2,PRKAR1A,RAP1A,RRAS
Adenine and Adenosine Salvage III	1.16	0.0691831	0.642	0.228034	0.143	#NUM!	HPRT1
Melanocyte Development and Pigmentation Signaling	1.16	0.0691831	0.642	0.228034	0.0319	#NUM!	PRKAR1A,RAP1A,RRAS
ErbB Signaling	1.16	0.0691831	0.642	0.228034	0.0319	#NUM!	NRG1,RAP1A,RRAS
Oncostatin M Signaling	1.16	0.0691831	0.642	0.228034	0.0465	#NUM!	RAP1A,RRAS
Triacylglycerol Biosynthesis	1.14	0.0724436	0.627	0.236048	0.0455	#NUM!	AGPAT4,GPAT3
Bladder Cancer Signaling	1.13	0.074131	0.618	0.240991	0.0309	#NUM!	CDK4,RAP1A,RRAS
Purine Ribonucleosides Degradation to Ribose-1-phosphate	1.11	0.0776247	0.614	0.24322	0.125	#NUM!	PGM2
LPS/IL-1 Mediated Inhibition of RXR Function	1.11	0.0776247	0.614	0.24322	0.0222	#NUM!	ALDH5A1,ALDH9A1,CHST10,FABP5,SLC27A1
Nitric Oxide Signaling in the Cardiovascular System	1.1	0.0794328	0.614	0.24322	0.0303	#NUM!	ATP2A2,KNG1,PRKAR1A
VEGF Signaling	1.1	0.0794328	0.614	0.24322	0.0303	#NUM!	EIF2S1,RAP1A,RRAS
Apelin Cardiomyocyte Signaling Pathway	1.1	0.0794328	0.614	0.24322	0.0303	#NUM!	ATP2A2,GNAI2,MYL12A
Actin Cytoskeleton Signaling	1.09	0.0812831	0.609	0.246037	0.022	-1	KNG1,MYL12A,PPP1CB,RAP1A,RRAS
Neuropathic Pain Signaling In Dorsal Horn Neurons	1.08	0.0831764	0.604	0.248886	0.0297	#NUM!	CAMK2G,GRIN2B,PRKAR1A
cAMP-mediated signaling	1.08	0.0831764	0.604	0.248886	0.0218	-1	CAMK2G,GNAI2,PALM2AKAP2,PRKAR1A,RAP1A
Spliceosomal Cycle	1.07	0.0851138	0.597	0.25293	0.0417	#NUM!	DHX15,SNRNP200
Chronic Myeloid Leukemia Signaling	1.06	0.0870964	0.592	0.255859	0.0291	#NUM!	CDK4,RAP1A,RRAS
CXCR4 Signaling	1.05	0.0891251	0.582	0.261818	0.024	-1	GNAI2,MYL12A,RAP1A,RRAS
Neuregulin Signaling	1.05	0.0891251	0.58	0.263027	0.0286	#NUM!	NRG1,RAP1A,RRAS
PAK Signaling	1.04	0.0912011	0.573	0.267301	0.0283	#NUM!	MYL12A,RAP1A,RRAS
UVC-Induced MAPK Signaling	1.03	0.0933254	0.573	0.267301	0.0392	#NUM!	RAP1A,RRAS
Telomerase Signaling	1.03	0.0933254	0.573	0.267301	0.028	#NUM!	PTGES3,RAP1A,RRAS
Germ Cell-Sertoli Cell Junction Signaling	1.02	0.0954993	0.573	0.267301	0.0234	#NUM!	A2M,MAP3K11,RAP1A,RRAS
Paxillin Signaling	1.02	0.0954993	0.573	0.267301	0.0278	#NUM!	ITGA7,RAP1A,RRAS
Prostanoid Biosynthesis	1.02	0.0954993	0.573	0.267301	0.1	#NUM!	PTGES3
Calcium Transport I	1.02	0.0954993	0.573	0.267301	0.1	#NUM!	ATP2A2
GDP-glucose Biosynthesis	0.979	0.104954	0.536	0.291072	0.0909	#NUM!	PGM2
MSP-RON Signaling In Macrophages Pathway	0.975	0.105925	0.536	0.291072	0.0265	#NUM!	HLA-DRA,RAP1A,RRAS
NGF Signaling	0.967	0.107895	0.532	0.293765	0.0263	#NUM!	MAP3K11,RAP1A,RRAS
Role of NFAT in Regulation of the Immune Response	0.955	0.110917	0.524	0.299226	0.0221	0	GNAI2,HLA-DRA,RAP1A,RRAS
fMLP Signaling in Neutrophils	0.947	0.11298	0.523	0.299916	0.0259	#NUM!	GNAI2,RAP1A,RRAS
CNTF Signaling	0.947	0.11298	0.523	0.299916	0.0351	#NUM!	RAP1A,RRAS
Glucose and Glucose-1-phosphate Degradation	0.939	0.11508	0.523	0.299916	0.0833	#NUM!	PGM2
Glycogen Degradation II	0.939	0.11508	0.523	0.299916	0.0833	#NUM!	PGM2
Estrogen Receptor Signaling	0.939	0.11508	0.523	0.299916	0.0183	0	GNAI2,MYL12A,PPP1CB,PRKAR1A,RAP1A,RRAS
Role of PKR in Interferon Induction and Antiviral Response	0.932	0.11695	0.523	0.299916	0.0254	#NUM!	EIF2S1,HMGB1,MSR1
Renin-Angiotensin Signaling	0.932	0.11695	0.523	0.299916	0.0254	#NUM!	PRKAR1A,RAP1A,RRAS
B Cell Receptor Signaling	0.924	0.119124	0.516	0.304789	0.0215	0	CAMK2G,MAP3K11,RAP1A,RRAS
HGF Signaling	0.917	0.12106	0.516	0.304789	0.025	#NUM!	MAP3K11,RAP1A,RRAS
Endometrial Cancer Signaling	0.91	0.123027	0.516	0.304789	0.0333	#NUM!	RAP1A,RRAS
Rac Signaling	0.91	0.123027	0.516	0.304789	0.0248	#NUM!	MAP3K11,RAP1A,RRAS
Fatty Acid Activation	0.91	0.123027	0.516	0.304789	0.0769	#NUM!	SLC27A1
Oleate Biosynthesis II (Animals)	0.91	0.123027	0.516	0.304789	0.0769	#NUM!	FADS2
Ephrin Receptor Signaling	0.907	0.12388	0.514	0.306196	0.0212	0	GNAI2,GRIN2B,RAP1A,RRAS
IL-2 Signaling	0.9	0.125893	0.513	0.306902	0.0328	#NUM!	RAP1A,RRAS
RhoA Signaling	0.893	0.127938	0.509	0.309742	0.0244	#NUM!	MYL12A,PPP1CB,SEPTIN2
DNA Double-Strand Break Repair by Non-Homologous End Joining	0.879	0.13213	0.5	0.316228	0.0714	#NUM!	XRCC6
Glycogen Degradation III	0.879	0.13213	0.5	0.316228	0.0714	#NUM!	PGM2
Thrombopoietin Signaling	0.876	0.133045	0.5	0.316228	0.0317	#NUM!	RAP1A,RRAS
IL-6 Signaling	0.87	0.134896	0.496	0.319154	0.0238	#NUM!	A2M,RAP1A,RRAS
14-3-3-mediated Signaling	0.863	0.137088	0.492	0.322107	0.0236	#NUM!	RAP1A,RRAS,YWHAQ
Natural Killer Cell Signaling	0.857	0.138995	0.491	0.322849	0.0203	1	B2M,MAP3K11,RAP1A,RRAS
Endocannabinoid Neuronal Synapse Pathway	0.857	0.138995	0.491	0.322849	0.0234	#NUM!	GNAI2,GRIN2B,PRKAR1A
Gap Junction Signaling	0.854	0.139959	0.491	0.322849	0.0202	#NUM!	GNAI2,PRKAR1A,RAP1A,RRAS
Telomere Extension by Telomerase	0.851	0.140929	0.491	0.322849	0.0667	#NUM!	XRCC6
Calcium-induced T Lymphocyte Apoptosis	0.845	0.142889	0.489	0.32434	0.0303	#NUM!	ATP2A2,HLA-DRA
Pyridoxal 5'-phosphate Salvage Pathway	0.845	0.142889	0.489	0.32434	0.0303	#NUM!	CDK4,PDXK
G-Protein Coupled Receptor Signaling	0.842	0.14388	0.488	0.325087	0.0182	#NUM!	CAMK2G,GNAI2,PRKAR1A,RAP1A,RRAS
Cellular Effects of Sildenafil (Viagra)	0.836	0.145881	0.487	0.325837	0.0229	#NUM!	MYL12A,PPP1CB,PRKAR1A
Gα12/13 Signaling	0.836	0.145881	0.487	0.325837	0.0229	#NUM!	MYL12A,RAP1A,RRAS
Glutaryl-CoA Degradation	0.824	0.149968	0.48	0.331131	0.0625	#NUM!	HSD17B4
HIF1α Signaling	0.815	0.153109	0.479	0.331894	0.0195	-1	CAMK2G,RAP1A,RRAS,SLC2A1
MSP-RON Signaling In Cancer Cells Pathway	0.815	0.153109	0.479	0.331894	0.0224	#NUM!	RAP1A,RRAS,YWHAQ
Role of JAK1 and JAK3 in γc Cytokine Signaling	0.812	0.15417	0.479	0.331894	0.029	#NUM!	RAP1A,RRAS
SPINK1 General Cancer Pathway	0.812	0.15417	0.479	0.331894	0.029	#NUM!	RAP1A,RRAS
STAT3 Pathway	0.807	0.155955	0.475	0.334965	0.0222	#NUM!	MAP3K11,RAP1A,RRAS
Androgen Signaling	0.801	0.158125	0.475	0.334965	0.0221	#NUM!	CALR,GNAI2,PRKAR1A
Mitochondrial L-carnitine Shuttle Pathway	0.801	0.158125	0.475	0.334965	0.0588	#NUM!	SLC27A1
Histamine Degradation	0.801	0.158125	0.475	0.334965	0.0588	#NUM!	ALDH9A1
Iron homeostasis signaling pathway	0.793	0.161065	0.471	0.338065	0.0219	#NUM!	ATP6V1E1,ATP6V1G1,PCBP1
PI3K Signaling in B Lymphocytes	0.788	0.16293	0.467	0.341193	0.0217	#NUM!	CAMK2G,RAP1A,RRAS
FAT10 Signaling Pathway	0.777	0.167109	0.463	0.34435	0.0556	#NUM!	PSMD4
Hereditary Breast Cancer Signaling	0.775	0.16788	0.463	0.34435	0.0214	#NUM!	CDK4,RAP1A,RRAS
GPCR-Mediated Integration of Enteroendocrine Signaling Exemplified by an L Cell	0.775	0.16788	0.463	0.34435	0.0274	#NUM!	GNAI2,PRKAR1A
AMPK Signaling	0.772	0.169044	0.463	0.34435	0.0188	0	PFKFB2,PFKFB3,PRKAR1A,SLC2A1
D-myo-inositol (1,4,5,6)-Tetrakisphosphate Biosynthesis	0.762	0.172982	0.463	0.34435	0.0211	#NUM!	DUSP10,PPP1R7,STYXL1
D-myo-inositol (3,4,5,6)-tetrakisphosphate Biosynthesis	0.762	0.172982	0.463	0.34435	0.0211	#NUM!	DUSP10,PPP1R7,STYXL1
FcγRIIB Signaling in B Lymphocytes	0.757	0.174985	0.463	0.34435	0.0267	#NUM!	RAP1A,RRAS
IL-15 Signaling	0.757	0.174985	0.463	0.34435	0.0267	#NUM!	RAP1A,RRAS
Angiopoietin Signaling	0.757	0.174985	0.463	0.34435	0.0267	#NUM!	RAP1A,RRAS
GADD45 Signaling	0.757	0.174985	0.463	0.34435	0.0526	#NUM!	CDK4
Oxidative Ethanol Degradation III	0.757	0.174985	0.463	0.34435	0.0526	#NUM!	ALDH9A1
Xenobiotic Metabolism General Signaling Pathway	0.757	0.174985	0.463	0.34435	0.021	#NUM!	MAP3K11,RAP1A,RRAS
NF-κB Activation by Viruses	0.747	0.179061	0.463	0.34435	0.0263	#NUM!	RAP1A,RRAS
GDNF Family Ligand-Receptor Interactions	0.747	0.179061	0.463	0.34435	0.0263	#NUM!	RAP1A,RRAS
Neurotrophin/TRK Signaling	0.747	0.179061	0.463	0.34435	0.0263	#NUM!	RAP1A,RRAS
Macropinocytosis Signaling	0.747	0.179061	0.463	0.34435	0.0263	#NUM!	RAP1A,RRAS
Corticotropin Releasing Hormone Signaling	0.745	0.179887	0.462	0.345144	0.0207	#NUM!	GNAI2,PRKAR1A,RAP1A
Antiproliferative Role of Somatostatin Receptor 2	0.74	0.18197	0.462	0.345144	0.026	#NUM!	RAP1A,RRAS
The Visual Cycle	0.738	0.18281	0.462	0.345144	0.05	#NUM!	RDH12
Fatty Acid α-oxidation	0.738	0.18281	0.462	0.345144	0.05	#NUM!	ALDH9A1
Hepatic Fibrosis Signaling Pathway	0.735	0.184077	0.462	0.345144	0.0159	-0.816	GNAI2,ICAM1,MYL12A,PRKAR1A,RAP1A,RRAS
Neuroinflammation Signaling Pathway	0.728	0.187068	0.457	0.34914	0.0167	0.447	B2M,GRIN2B,HLA-DRA,HMGB1,ICAM1
IL-3 Signaling	0.724	0.188799	0.456	0.349945	0.0253	#NUM!	RAP1A,RRAS
Thyroid Cancer Signaling	0.724	0.188799	0.456	0.349945	0.0253	#NUM!	RAP1A,RRAS
Putrescine Degradation III	0.717	0.191867	0.456	0.349945	0.0476	#NUM!	ALDH9A1
FLT3 Signaling in Hematopoietic Progenitor Cells	0.714	0.193197	0.456	0.349945	0.025	#NUM!	RAP1A,RRAS
Role of MAPK Signaling in the Pathogenesis of Influenza	0.714	0.193197	0.456	0.349945	0.025	#NUM!	RAP1A,RRAS
JAK/Stat Signaling	0.714	0.193197	0.456	0.349945	0.025	#NUM!	RAP1A,RRAS
Relaxin Signaling	0.708	0.195884	0.453	0.352371	0.0199	#NUM!	GNAI2,PRKAR1A,RAP1A
Prolactin Signaling	0.706	0.196789	0.453	0.352371	0.0247	#NUM!	RAP1A,RRAS
Actin Nucleation by ARP-WASP Complex	0.706	0.196789	0.453	0.352371	0.0247	#NUM!	RAP1A,RRAS
Pyrimidine Deoxyribonucleotides De Novo Biosynthesis I	0.699	0.199986	0.45	0.354813	0.0455	#NUM!	CMPK1
PEDF Signaling	0.699	0.199986	0.45	0.354813	0.0244	#NUM!	RAP1A,RRAS
LPS-stimulated MAPK Signaling	0.69	0.204174	0.444	0.359749	0.0241	#NUM!	RAP1A,RRAS
VEGF Family Ligand-Receptor Interactions	0.682	0.20797	0.441	0.362243	0.0238	#NUM!	RAP1A,RRAS
Tryptophan Degradation III (Eukaryotic)	0.682	0.20797	0.441	0.362243	0.0435	#NUM!	HSD17B4
Ethanol Degradation IV	0.682	0.20797	0.441	0.362243	0.0435	#NUM!	ALDH9A1
3-phosphoinositide Degradation	0.68	0.20893	0.441	0.362243	0.0192	#NUM!	DUSP10,PPP1R7,STYXL1
D-myo-inositol-5-phosphate Metabolism	0.676	0.210863	0.439	0.363915	0.0191	#NUM!	DUSP10,PPP1R7,STYXL1
Allograft Rejection Signaling	0.668	0.214783	0.434	0.368129	0.0233	#NUM!	B2M,HLA-DRA
PDGF Signaling	0.668	0.214783	0.434	0.368129	0.0233	#NUM!	RAP1A,RRAS
Tumoricidal Function of Hepatic Natural Killer Cells	0.666	0.215774	0.434	0.368129	0.0417	#NUM!	ICAM1
Molecular Mechanisms of Cancer	0.662	0.217771	0.433	0.368978	0.015	#NUM!	CAMK2G,CDK4,GNAI2,PRKAR1A,RAP1A,RRAS
Huntington's Disease Signaling	0.654	0.22182	0.427	0.374111	0.0167	#NUM!	AP2A2,CTSD,DYNC1I2,GRIN2B
Tryptophan Degradation X (Mammalian, via Tryptamine)	0.65	0.223872	0.425	0.375837	0.04	#NUM!	ALDH9A1
Acute Myeloid Leukemia Signaling	0.646	0.225944	0.424	0.376704	0.0225	#NUM!	RAP1A,RRAS
Crosstalk between Dendritic Cells and Natural Killer Cells	0.646	0.225944	0.424	0.376704	0.0225	#NUM!	CAMK2G,HLA-DRA
Regulation of IL-2 Expression in Activated and Anergic T Lymphocytes	0.638	0.230144	0.42	0.380189	0.0222	#NUM!	RAP1A,RRAS
OX40 Signaling Pathway	0.638	0.230144	0.42	0.380189	0.0222	#NUM!	B2M,HLA-DRA
Glioblastoma Multiforme Signaling	0.635	0.231739	0.42	0.380189	0.0182	#NUM!	CDK4,RAP1A,RRAS
Estrogen-mediated S-phase Entry	0.635	0.231739	0.42	0.380189	0.0385	#NUM!	CDK4
Prostate Cancer Signaling	0.631	0.233884	0.419	0.381066	0.022	#NUM!	RAP1A,RRAS
3-phosphoinositide Biosynthesis	0.629	0.234963	0.419	0.381066	0.0181	#NUM!	DUSP10,PPP1R7,STYXL1
IL-1 Signaling	0.625	0.237137	0.418	0.381944	0.0217	#NUM!	GNAI2,PRKAR1A
Cardiac Hypertrophy Signaling (Enhanced)	0.625	0.237137	0.418	0.381944	0.0141	0.378	ATP2A2,CAMK2G,GNAI2,MAP3K11,PRKAR1A,RAP1A,RRAS
Mitochondrial Dysfunction	0.606	0.247742	0.402	0.396278	0.0175	#NUM!	COX4I1,GPX4,UQCRH
Systemic Lupus Erythematosus In T Cell Signaling Pathway	0.606	0.247742	0.402	0.396278	0.015	-0.447	B2M,GNAI2,HLA-DRA,RAP1A,RRAS
Communication between Innate and Adaptive Immune Cells	0.599	0.251768	0.4	0.398107	0.0208	#NUM!	B2M,HLA-DRA
Signaling by Rho Family GTPases	0.599	0.251768	0.4	0.398107	0.0158	#NUM!	GNAI2,MAP3K11,MYL12A,SEPTIN2
TGF-β Signaling	0.599	0.251768	0.4	0.398107	0.0208	#NUM!	RAP1A,RRAS
Sonic Hedgehog Signaling	0.593	0.25527	0.398	0.399945	0.0345	#NUM!	PRKAR1A
Amyotrophic Lateral Sclerosis Signaling	0.592	0.255859	0.398	0.399945	0.0206	#NUM!	GRIN2B,RAB5C
T Cell Exhaustion Signaling Pathway	0.587	0.258821	0.397	0.400867	0.0171	#NUM!	HLA-DRA,RAP1A,RRAS
Salvage Pathways of Pyrimidine Ribonucleotides	0.585	0.260016	0.397	0.400867	0.0204	#NUM!	CDK4,CMPK1
UVA-Induced MAPK Signaling	0.585	0.260016	0.397	0.400867	0.0204	#NUM!	RAP1A,RRAS
Dopamine Degradation	0.582	0.261818	0.395	0.402717	0.0333	#NUM!	ALDH9A1
Apoptosis Signaling	0.573	0.267301	0.388	0.409261	0.02	#NUM!	RAP1A,RRAS
Kinetochore Metaphase Signaling Pathway	0.567	0.271019	0.384	0.413048	0.0198	#NUM!	PPP1CB,PPP1R7
Ethanol Degradation II	0.558	0.276694	0.378	0.418794	0.0312	#NUM!	ALDH9A1
Regulation of Actin-based Motility by Rho	0.556	0.277971	0.378	0.418794	0.0194	#NUM!	MYL12A,PPP1CB
Mouse Embryonic Stem Cell Pluripotency	0.556	0.277971	0.378	0.418794	0.0194	#NUM!	RAP1A,RRAS
Phospholipase C Signaling	0.551	0.28119	0.378	0.418794	0.015	-1	MYL12A,PPP1CB,RAP1A,RRAS
FAK Signaling	0.55	0.281838	0.378	0.418794	0.0192	#NUM!	RAP1A,RRAS
Circadian Rhythm Signaling	0.547	0.283792	0.378	0.418794	0.0303	#NUM!	GRIN2B
Dendritic Cell Maturation	0.547	0.283792	0.378	0.418794	0.0163	#NUM!	B2M,HLA-DRA,ICAM1
Pyrimidine Ribonucleotides Interconversion	0.547	0.283792	0.378	0.418794	0.0303	#NUM!	CMPK1
PI3K/AKT Signaling	0.547	0.283792	0.378	0.418794	0.0163	#NUM!	RAP1A,RRAS,YWHAQ
PPAR Signaling	0.544	0.285759	0.378	0.418794	0.019	#NUM!	RAP1A,RRAS
T Cell Receptor Signaling	0.538	0.289734	0.376	0.420727	0.0189	#NUM!	RAP1A,RRAS
PD-1, PD-L1 cancer immunotherapy pathway	0.538	0.289734	0.376	0.420727	0.0189	#NUM!	B2M,HLA-DRA
Cytotoxic T Lymphocyte-mediated Apoptosis of Target Cells	0.535	0.291743	0.376	0.420727	0.0294	#NUM!	B2M
Retinoate Biosynthesis I	0.535	0.291743	0.376	0.420727	0.0294	#NUM!	RDH12
Gαs Signaling	0.533	0.293089	0.376	0.420727	0.0187	#NUM!	PRKAR1A,RAP1A
Endothelin-1 Signaling	0.53	0.295121	0.376	0.420727	0.016	#NUM!	GNAI2,RAP1A,RRAS
Synaptic Long Term Depression	0.527	0.297167	0.376	0.420727	0.0159	#NUM!	GNAI2,RAP1A,RRAS
NRF2-mediated Oxidative Stress Response	0.527	0.297167	0.376	0.420727	0.0159	#NUM!	RAP1A,RRAS,UBE2K
Xenobiotic Metabolism CAR Signaling Pathway	0.527	0.297167	0.376	0.420727	0.0159	#NUM!	ALDH5A1,ALDH9A1,CHST10
Pyrimidine Ribonucleotides De Novo Biosynthesis	0.524	0.299226	0.376	0.420727	0.0286	#NUM!	CMPK1
Noradrenaline and Adrenaline Degradation	0.524	0.299226	0.376	0.420727	0.0286	#NUM!	ALDH9A1
Oxidative Phosphorylation	0.521	0.301301	0.375	0.421697	0.0183	#NUM!	COX4I1,UQCRH
B Cell Development	0.514	0.306196	0.372	0.42462	0.0278	#NUM!	HLA-DRA
Interferon Signaling	0.514	0.306196	0.372	0.42462	0.0278	#NUM!	PSMB8
Leukocyte Extravasation Signaling	0.511	0.308319	0.372	0.42462	0.0155	#NUM!	GNAI2,ICAM1,RAP1A
iCOS-iCOSL Signaling in T Helper Cells	0.511	0.308319	0.372	0.42462	0.018	#NUM!	CAMK2G,HLA-DRA
Agranulocyte Adhesion and Diapedesis	0.511	0.308319	0.372	0.42462	0.0155	#NUM!	GNAI2,ICAM1,PODXL
GPCR-Mediated Nutrient Sensing in Enteroendocrine Cells	0.506	0.311889	0.369	0.427563	0.0179	#NUM!	GNAI2,PRKAR1A
Cell Cycle Regulation by BTG Family Proteins	0.504	0.313329	0.369	0.427563	0.027	#NUM!	CDK4
Adrenomedullin signaling pathway	0.496	0.319154	0.362	0.43451	0.0152	#NUM!	PRKAR1A,RAP1A,RRAS
Glucocorticoid Receptor Signaling	0.491	0.322849	0.358	0.438531	0.013	#NUM!	A2M,HMGB1,ICAM1,PTGES3,RAP1A,RRAS
Superpathway of Inositol Phosphate Compounds	0.488	0.325087	0.358	0.438531	0.0151	#NUM!	DUSP10,PPP1R7,STYXL1
Role of Tissue Factor in Cancer	0.485	0.327341	0.358	0.438531	0.0172	#NUM!	RAP1A,RRAS
Inhibition of Matrix Metalloproteases	0.485	0.327341	0.358	0.438531	0.0256	#NUM!	A2M
Fc Epsilon RI Signaling	0.481	0.33037	0.355	0.44157	0.0171	#NUM!	RAP1A,RRAS
Airway Pathology in Chronic Obstructive Pulmonary Disease	0.476	0.334195	0.351	0.445656	0.0169	#NUM!	C8G,ORM1
Cholecystokinin/Gastrin-mediated Signaling	0.471	0.338065	0.349	0.447713	0.0168	#NUM!	RAP1A,RRAS
Role of NANOG in Mammalian Embryonic Stem Cell Pluripotency	0.471	0.338065	0.349	0.447713	0.0168	#NUM!	RAP1A,RRAS
Th1 Pathway	0.462	0.345144	0.342	0.454988	0.0165	#NUM!	HLA-DRA,ICAM1
Intrinsic Prothrombin Activation Pathway	0.46	0.346737	0.342	0.454988	0.0238	#NUM!	KNG1
Estrogen Biosynthesis	0.46	0.346737	0.342	0.454988	0.0238	#NUM!	HSD17B4
Inhibition of ARE-Mediated mRNA Degradation Pathway	0.457	0.34914	0.341	0.456037	0.0164	#NUM!	PRKAR1A,YWHAQ
Retinol Biosynthesis	0.444	0.359749	0.331	0.466659	0.0227	#NUM!	RDH12
Apelin Pancreas Signaling Pathway	0.444	0.359749	0.331	0.466659	0.0227	#NUM!	PRKAR1A
Coronavirus Replication Pathway	0.437	0.365595	0.324	0.474242	0.0222	#NUM!	COPA
Dermatan Sulfate Biosynthesis (Late Stages)	0.428	0.37325	0.32	0.47863	0.0217	#NUM!	CHST10
PFKFB4 Signaling Pathway	0.428	0.37325	0.32	0.47863	0.0217	#NUM!	PRKAR1A
nNOS Signaling in Neurons	0.421	0.379315	0.313	0.486407	0.0213	#NUM!	GRIN2B
Axonal Guidance Signaling	0.42	0.380189	0.313	0.486407	0.0121	#NUM!	ADAMTS10,GNAI2,MYL12A,PRKAR1A,RAP1A,RRAS
Graft-versus-Host Disease Signaling	0.415	0.384592	0.312	0.487528	0.0208	#NUM!	HLA-DRA
Breast Cancer Regulation by Stathmin1	0.415	0.384592	0.312	0.487528	0.0119	0.378	CAMK2G,CDK4,PPP1CB,PPP1R7,PRKAR1A,RAP1A,RRAS
Chondroitin Sulfate Biosynthesis (Late Stages)	0.415	0.384592	0.312	0.487528	0.0208	#NUM!	CHST10
Role of Macrophages, Fibroblasts and Endothelial Cells in Rheumatoid Arthritis	0.409	0.389942	0.311	0.488652	0.0127	#NUM!	CAMK2G,ICAM1,RAP1A,RRAS
Autoimmune Thyroid Disease Signaling	0.407	0.391742	0.311	0.488652	0.0204	#NUM!	HLA-DRA
Stearate Biosynthesis I (Animals)	0.407	0.391742	0.311	0.488652	0.0204	#NUM!	SLC27A1
Cell Cycle: G2/M DNA Damage Checkpoint Regulation	0.407	0.391742	0.311	0.488652	0.0204	#NUM!	YWHAQ
Myc Mediated Apoptosis Signaling	0.4	0.398107	0.308	0.49204	0.02	#NUM!	PRKAR1A
Amyloid Processing	0.4	0.398107	0.308	0.49204	0.02	#NUM!	PRKAR1A
PTEN Signaling	0.399	0.399025	0.308	0.49204	0.0147	#NUM!	RAP1A,RRAS
Th2 Pathway	0.399	0.399025	0.308	0.49204	0.0147	#NUM!	HLA-DRA,ICAM1
Phototransduction Pathway	0.387	0.410204	0.298	0.503501	0.0192	#NUM!	PRKAR1A
CD27 Signaling in Lymphocytes	0.381	0.415911	0.293	0.509331	0.0189	#NUM!	MAP3K11
Endocannabinoid Cancer Inhibition Pathway	0.373	0.423643	0.287	0.516416	0.014	#NUM!	GNAI2,PRKAR1A
Cell Cycle Control of Chromosomal Replication	0.364	0.432514	0.281	0.5236	0.0179	#NUM!	CDK4
Chondroitin Sulfate Biosynthesis	0.364	0.432514	0.281	0.5236	0.0179	#NUM!	CHST10
Unfolded protein response	0.364	0.432514	0.281	0.5236	0.0179	#NUM!	CALR
Glutamate Receptor Signaling	0.358	0.438531	0.277	0.528445	0.0175	#NUM!	GRIN2B
Dermatan Sulfate Biosynthesis	0.347	0.44978	0.267	0.540754	0.0169	#NUM!	CHST10
Epithelial Adherens Junction Signaling	0.343	0.453942	0.264	0.544503	0.0132	#NUM!	RAP1A,RRAS
SPINK1 Pancreatic Cancer Pathway	0.341	0.456037	0.264	0.544503	0.0167	#NUM!	CPM
Autophagy	0.336	0.461318	0.26	0.549541	0.0164	#NUM!	CTSD
Colorectal Cancer Metastasis Signaling	0.328	0.469894	0.253	0.55847	0.0119	#NUM!	PRKAR1A,RAP1A,RRAS
Aldosterone Signaling in Epithelial Cells	0.324	0.474242	0.251	0.561048	0.0127	#NUM!	HSPA4L,HSPE1
Role of PI3K/AKT Signaling in the Pathogenesis of Influenza	0.321	0.477529	0.251	0.561048	0.0156	#NUM!	GNAI2
eNOS Signaling	0.321	0.477529	0.251	0.561048	0.0126	#NUM!	KNG1,PRKAR1A
PXR/RXR Activation	0.316	0.483059	0.25	0.562341	0.0154	#NUM!	PRKAR1A
CD40 Signaling	0.316	0.483059	0.25	0.562341	0.0154	#NUM!	ICAM1
Netrin Signaling	0.316	0.483059	0.25	0.562341	0.0154	#NUM!	PRKAR1A
Serotonin Degradation	0.307	0.493174	0.243	0.571479	0.0149	#NUM!	ALDH9A1
Remodeling of Epithelial Adherens Junctions	0.303	0.497737	0.239	0.576766	0.0147	#NUM!	RAB5C
Tight Junction Signaling	0.295	0.506991	0.234	0.583445	0.0119	#NUM!	CDK4,PRKAR1A
Growth Hormone Signaling	0.29	0.512861	0.231	0.587489	0.0141	#NUM!	A2M
Small Cell Lung Cancer Signaling	0.29	0.512861	0.231	0.587489	0.0141	#NUM!	CDK4
Th1 and Th2 Activation Pathway	0.287	0.516416	0.231	0.587489	0.0117	#NUM!	HLA-DRA,ICAM1
Ephrin B Signaling	0.286	0.517607	0.231	0.587489	0.0139	#NUM!	GNAI2
Heparan Sulfate Biosynthesis (Late Stages)	0.286	0.517607	0.231	0.587489	0.0139	#NUM!	CHST10
Erythropoietin Signaling Pathway	0.282	0.522396	0.231	0.587489	0.0116	#NUM!	RAP1A,RRAS
Granulocyte Adhesion and Diapedesis	0.282	0.522396	0.231	0.587489	0.0116	#NUM!	GNAI2,ICAM1
T Helper Cell Differentiation	0.281	0.5236	0.231	0.587489	0.0137	#NUM!	HLA-DRA
Systemic Lupus Erythematosus In B Cell Signaling Pathway	0.279	0.526017	0.231	0.587489	0.0109	#NUM!	LILRB4,RAP1A,RRAS
Senescence Pathway	0.279	0.526017	0.231	0.587489	0.0109	#NUM!	CDK4,RAP1A,RRAS
Leptin Signaling in Obesity	0.277	0.528445	0.231	0.587489	0.0135	#NUM!	PRKAR1A
Hypoxia Signaling in the Cardiovascular System	0.277	0.528445	0.231	0.587489	0.0135	#NUM!	UBE2K
TREM1 Signaling	0.273	0.533335	0.228	0.591562	0.0133	#NUM!	ICAM1
NF-κB Signaling	0.267	0.540754	0.223	0.598412	0.0112	#NUM!	RAP1A,RRAS
IL-7 Signaling Pathway	0.262	0.547016	0.219	0.603949	0.0128	#NUM!	SLC2A1
Heparan Sulfate Biosynthesis	0.259	0.550808	0.217	0.606736	0.0127	#NUM!	CHST10
Cyclins and Cell Cycle Regulation	0.252	0.559758	0.212	0.613762	0.0123	#NUM!	CDK4
Hepatic Fibrosis / Hepatic Stellate Cell Activation	0.251	0.561048	0.212	0.613762	0.0108	#NUM!	A2M,ICAM1
IL-17 Signaling	0.249	0.563638	0.212	0.613762	0.0107	#NUM!	RAP1A,RRAS
Sirtuin Signaling Pathway	0.249	0.563638	0.212	0.613762	0.0103	#NUM!	PFKFB3,SLC2A1,XRCC6
Regulation Of The Epithelial Mesenchymal Transition By Growth Factors Pathway	0.246	0.567545	0.211	0.615177	0.0106	#NUM!	RAP1A,RRAS
RhoGDI Signaling	0.244	0.570164	0.21	0.616595	0.0106	#NUM!	GNAI2,MYL12A
ILK Signaling	0.242	0.572796	0.21	0.616595	0.0105	#NUM!	DSP,RSU1
TR/RXR Activation	0.241	0.574116	0.21	0.616595	0.0119	#NUM!	SLC2A1
Regulation of the Epithelial-Mesenchymal Transition Pathway	0.237	0.579429	0.207	0.620869	0.0104	#NUM!	RAP1A,RRAS
RAR Activation	0.234	0.583445	0.204	0.625173	0.0103	#NUM!	PRKAR1A,RDH12
RANK Signaling in Osteoclasts	0.225	0.595662	0.197	0.635331	0.0112	#NUM!	MAP3K11
Altered T Cell and B Cell Signaling in Rheumatoid Arthritis	0.223	0.598412	0.196	0.636796	0.0111	#NUM!	HLA-DRA
CCR5 Signaling in Macrophages	0.211	0.615177	0.186	0.651628	0.0106	#NUM!	GNAI2
p53 Signaling	0.201	0.629506	0.176	0.666807	0.0102	#NUM!	CDK4
Hepatic Cholestasis	0	1	0	1	0.00538	#NUM!	PRKAR1A
Role of Pattern Recognition Receptors in Recognition of Bacteria and Viruses	0	1	0	1	0.00649	#NUM!	EIF2S1
IL-15 Production	0	1	0	1	0.00826	#NUM!	MAP3K11
CD28 Signaling in T Helper Cells	0	1	0	1	0.00826	#NUM!	HLA-DRA
Factors Promoting Cardiogenesis in Vertebrates	0	1	0	1	0.00667	#NUM!	CAMK2G
CREB Signaling in Neurons	0	1	0	1	0.0101	0.816	CAMK2G,GNAI2,GRIN2B,PRKAR1A,RAP1A,RRAS
Type I Diabetes Mellitus Signaling	0	1	0	1	0.00901	#NUM!	HLA-DRA
Type II Diabetes Mellitus Signaling	0	1	0	1	0.00704	#NUM!	SLC27A1
Pancreatic Adenocarcinoma Signaling	0	1	0	1	0.00917	#NUM!	CDK4
Sphingosine-1-phosphate Signaling	0	1	0	1	0.00855	#NUM!	GNAI2
Antioxidant Action of Vitamin C	0	1	0	1	0.00917	#NUM!	SLC2A1
Sperm Motility	0	1	0	1	0.00897	#NUM!	MAP3K11,PRKAR1A
Tec Kinase Signaling	0	1	0	1	0.00578	#NUM!	GNAI2
p38 MAPK Signaling	0	1	0	1	0.00847	#NUM!	DUSP10
Gustation Pathway	0	1	0	1	0.00645	#NUM!	PRKAR1A
Phagosome Formation	0	1	0	1	0.00752	#NUM!	MSR1
Osteoarthritis Pathway	0	1	0	1	0.00455	#NUM!	HMGB1
GP6 Signaling Pathway	0	1	0	1	0.008	#NUM!	LAMB1
White Adipose Tissue Browning Pathway	0	1	0	1	0.00775	#NUM!	PRKAR1A
HOTAIR Regulatory Pathway	0	1	0	1	0.00625	#NUM!	ICAM1
Necroptosis Signaling Pathway	0	1	0	1	0.00637	#NUM!	CAMK2G

## Sheet: Prot and miRNA
Ingenuity Canonical Pathways	-log(p-value)	p-value	-log(B-H p-value)	B-H p-value	Ratio	z-score	Molecules
EIF2 Signaling	12.3	5.01187e-13	9.74	1.8197e-10	0.0759	-1.265	EIF2S1,EIF3B,EIF3F,PPP1CB,RAP1A,RPL10A,RPL15,RPL23A,RPL37A,RPL5,RPL8,RPS10,RPS23,RPS5,RPS8,RRAS,WARS1
Acute Phase Response Signaling	8.16	6.91831e-09	5.93	1.1749e-06	0.0667	-1.633	AHSG,APOA1,APOA2,HRG,ORM1,PLG,RAP1A,RRAS,SERPINA1,SERPINA3,SERPING1,TTR
LXR/RXR Activation	7.77	1.69824e-08	5.72	1.90546e-06	0.0826	-3.162	A1BG,AHSG,APOA1,APOA2,APOA4,CLU,KNG1,ORM1,SERPINA1,TTR
FXR/RXR Activation	7.61	2.45471e-08	5.67	2.13796e-06	0.0794	#NUM!	A1BG,AHSG,APOA1,APOA2,APOA4,CLU,KNG1,ORM1,SERPINA1,TTR
Regulation of eIF4 and p70S6K Signaling	5.5	3.16228e-06	3.67	0.000213796	0.0542	#NUM!	EIF2S1,EIF3B,EIF3F,RAP1A,RPS10,RPS23,RPS5,RPS8,RRAS
Production of Nitric Oxide and Reactive Oxygen Species in Macrophages	5.04	9.12011e-06	3.29	0.000512861	0.0476	-2.828	APOA1,APOA2,APOA4,CLU,ORM1,PPP1CB,PPP1R7,RAP1A,SERPINA1
Clathrin-mediated Endocytosis Signaling	4.97	1.07152e-05	3.28	0.000524807	0.0466	#NUM!	AP1B1,AP2A2,APOA1,APOA2,APOA4,CLU,ORM1,RAB5C,SERPINA1
Phagosome Maturation	4.88	1.31826e-05	3.24	0.00057544	0.053	#NUM!	ATP6V1E1,ATP6V1G1,B2M,CALR,CTSD,DYNC1I2,HLA-DRA,RAB5C
Lipid Antigen Presentation by CD1	4.48	3.31131e-05	2.91	0.00123027	0.154	#NUM!	AP1B1,AP2A2,B2M,CALR
Atherosclerosis Signaling	4.44	3.63078e-05	2.91	0.00123027	0.0551	#NUM!	APOA1,APOA2,APOA4,CLU,ICAM1,ORM1,SERPINA1
CDK5 Signaling	3.9	0.000125893	2.41	0.00389045	0.0556	-0.816	LAMB1,PPP1CB,PPP1R7,PRKAR1A,RAP1A,RRAS
mTOR Signaling	3.86	0.000138038	2.41	0.00389045	0.0381	#NUM!	EIF3B,EIF3F,RAP1A,RPS10,RPS23,RPS5,RPS8,RRAS
Thiosulfate Disproportionation III (Rhodanese)	3.82	0.000151356	2.4	0.00398107	0.667	#NUM!	MPST,TST
Antigen Presentation Pathway	3.77	0.000169824	2.38	0.00416869	0.103	#NUM!	B2M,CALR,HLA-DRA,PSMB8
IL-12 Signaling and Production in Macrophages	3.4	0.000398107	2.05	0.00891251	0.0451	#NUM!	APOA1,APOA2,APOA4,CLU,ORM1,SERPINA1
Virus Entry via Endocytic Pathways	3.08	0.000831764	1.75	0.0177828	0.049	#NUM!	AP1B1,AP2A2,B2M,RAP1A,RRAS
Systemic Lupus Erythematosus Signaling	2.88	0.00131826	1.58	0.0263027	0.0306	#NUM!	C8G,HNRNPC,KNG1,RAP1A,RRAS,SNRNP200,SNRPD1
Coagulation System	2.7	0.00199526	1.43	0.0371535	0.0857	#NUM!	KNG1,PLG,SERPINA1
Synaptic Long Term Potentiation	2.63	0.00234423	1.37	0.042658	0.0388	-1.342	PPP1CB,PPP1R7,PRKAR1A,RAP1A,RRAS
PPARα/RXRα Activation	2.59	0.0025704	1.37	0.042658	0.0314	0.816	AP2A2,APOA1,APOA2,PRKAR1A,RAP1A,RRAS
Chemokine Signaling	2.59	0.0025704	1.37	0.042658	0.05	-2	GNAI2,PPP1CB,RAP1A,RRAS
Insulin Receptor Signaling	2.49	0.00323594	1.32	0.047863	0.036	-0.447	PPP1CB,PPP1R7,PRKAR1A,RAP1A,RRAS
Semaphorin Neuronal Repulsive Signaling Pathway	2.49	0.00323594	1.32	0.047863	0.036	-1.342	MYL12A,PPP1CB,PRKAR1A,RRAS,VCAN
ERK/MAPK Signaling	2.47	0.00338844	1.32	0.047863	0.0297	-1.342	PPP1CB,PPP1R7,PRKAR1A,RAP1A,RRAS,YWHAQ
Protein Ubiquitination Pathway	2.45	0.00354813	1.31	0.0489779	0.0256	#NUM!	B2M,HSPA4L,HSPE1,PSMB8,PSMD1,PSMD4,UBE2K
Colanic Acid Building Blocks Biosynthesis	2.36	0.00436516	1.24	0.057544	0.143	#NUM!	GALK1,TSTA3
α-Adrenergic Signaling	2.32	0.0047863	1.23	0.0588844	0.0421	#NUM!	GNAI2,PRKAR1A,RAP1A,RRAS
GABA Receptor Signaling	2.32	0.0047863	1.23	0.0588844	0.0421	#NUM!	ALDH5A1,ALDH9A1,AP1B1,AP2A2
Dopamine-DARPP32 Feedback in cAMP Signaling	2.2	0.00630957	1.14	0.0724436	0.0307	0	ATP2A2,GNAI2,PPP1CB,PPP1R7,PRKAR1A
Isoleucine Degradation I	2.19	0.00645654	1.14	0.0724436	0.118	#NUM!	ECHDC3,HSD17B4
IGF-1 Signaling	2.18	0.00660693	1.14	0.0724436	0.0385	#NUM!	PRKAR1A,RAP1A,RRAS,YWHAQ
Role of MAPK Signaling in Promoting the Pathogenesis of Influenza	2.09	0.00812831	1.08	0.0831764	0.0364	0	ATP6V1E1,ATP6V1G1,RAP1A,RRAS
Cancer Drug Resistance By Drug Efflux	2.08	0.00831764	1.08	0.0831764	0.0517	#NUM!	RAP1A,RRAS,YBX1
Opioid Signaling Pathway	2.06	0.00870964	1.08	0.0831764	0.0243	0	AP1B1,AP2A2,GNAI2,PRKAR1A,RAP1A,RRAS
Valine Degradation I	2.05	0.00891251	1.08	0.0831764	0.1	#NUM!	ECHDC3,HSD17B4
Maturity Onset Diabetes of Young (MODY) Signaling	2.04	0.00912011	1.08	0.0831764	0.05	#NUM!	APOA1,APOA2,APOA4
Endocannabinoid Developing Neuron Pathway	2.03	0.00933254	1.08	0.0831764	0.0348	#NUM!	GNAI2,PRKAR1A,RAP1A,RRAS
Apelin Endothelial Signaling Pathway	2.03	0.00933254	1.08	0.0831764	0.0348	-1	GNAI2,ICAM1,RAP1A,RRAS
Neuroprotective Role of THOP1 in Alzheimer's Disease	2.01	0.00977237	1.08	0.0831764	0.0345	#NUM!	KNG1,PLG,PRKAR1A,SERPINA3
Endoplasmic Reticulum Stress Pathway	2.01	0.00977237	1.08	0.0831764	0.0952	#NUM!	CALR,EIF2S1
G Beta Gamma Signaling	1.94	0.0114815	1.03	0.0933254	0.0328	-1	GNAI2,PRKAR1A,RAP1A,RRAS
CCR3 Signaling in Eosinophils	1.92	0.0120226	1.03	0.0933254	0.0323	#NUM!	GNAI2,PPP1CB,RAP1A,RRAS
Xenobiotic Metabolism PXR Signaling Pathway	1.91	0.0123027	1.03	0.0933254	0.026	1.342	ALDH5A1,ALDH9A1,PPP1CB,PPP1R7,PRKAR1A
Gαi Signaling	1.9	0.0125893	1.03	0.0933254	0.032	-1	GNAI2,PRKAR1A,RAP1A,RRAS
Vitamin-C Transport	1.9	0.0125893	1.03	0.0933254	0.0833	#NUM!	SLC2A1,STOM
Ferroptosis Signaling Pathway	1.89	0.0128825	1.03	0.0933254	0.0317	0	ARF4,GPX4,RAP1A,RRAS
P2Y Purigenic Receptor Signaling Pathway	1.88	0.0131826	1.03	0.0933254	0.0315	0	GNAI2,PRKAR1A,RAP1A,RRAS
Agrin Interactions at Neuromuscular Junction	1.86	0.0138038	1.03	0.0933254	0.0429	#NUM!	LAMB1,RAP1A,RRAS
p70S6K Signaling	1.86	0.0138038	1.03	0.0933254	0.031	#NUM!	GNAI2,RAP1A,RRAS,YWHAQ
Spermine Biosynthesis	1.85	0.0141254	1.03	0.0933254	0.5	#NUM!	SMS
L-cysteine Degradation III	1.85	0.0141254	1.03	0.0933254	0.5	#NUM!	MPST
GDP-L-fucose Biosynthesis I (from GDP-D-mannose)	1.85	0.0141254	1.03	0.0933254	0.5	#NUM!	TSTA3
IL-8 Signaling	1.84	0.0144544	1.03	0.0933254	0.025	-0.447	DEFA1 (includes others),GNAI2,ICAM1,RAP1A,RRAS
ERK5 Signaling	1.83	0.0147911	1.03	0.0933254	0.0417	#NUM!	RAP1A,RRAS,YWHAQ
Caveolar-mediated Endocytosis Signaling	1.81	0.0154882	1.03	0.0933254	0.0411	#NUM!	B2M,COPA,RAB5C
Glioma Invasiveness Signaling	1.81	0.0154882	1.03	0.0933254	0.0411	#NUM!	PLG,RAP1A,RRAS
Estrogen-Dependent Breast Cancer Signaling	1.78	0.0165959	1	0.1	0.04	#NUM!	HSD17B4,RAP1A,RRAS
Thrombin Signaling	1.77	0.0169824	1	0.1	0.024	#NUM!	GNAI2,MYL12A,PPP1CB,RAP1A,RRAS
Dopamine Receptor Signaling	1.75	0.0177828	0.987	0.103039	0.039	#NUM!	PPP1CB,PPP1R7,PRKAR1A
Integrin Signaling	1.73	0.0186209	0.975	0.105925	0.0235	-2	ARF4,MYL12A,PPP1CB,RAP1A,RRAS
Cardiac β-adrenergic Signaling	1.72	0.0190546	0.971	0.106905	0.0282	0	ATP2A2,PPP1CB,PPP1R7,PRKAR1A
Aryl Hydrocarbon Receptor Signaling	1.71	0.0194984	0.971	0.106905	0.028	#NUM!	ALDH5A1,ALDH9A1,CTSD,PTGES3
Renal Cell Carcinoma Signaling	1.71	0.0194984	0.971	0.106905	0.0375	#NUM!	RAP1A,RRAS,SLC2A1
Apelin Adipocyte Signaling Pathway	1.68	0.020893	0.971	0.106905	0.0366	#NUM!	GNAI2,GPX4,PRKAR1A
L-carnitine Biosynthesis	1.67	0.0213796	0.971	0.106905	0.333	#NUM!	ALDH9A1
Guanine and Guanosine Salvage I	1.67	0.0213796	0.971	0.106905	0.333	#NUM!	HPRT1
Thyroid Hormone Biosynthesis	1.67	0.0213796	0.971	0.106905	0.333	#NUM!	CTSD
4-aminobutyrate Degradation I	1.67	0.0213796	0.971	0.106905	0.333	#NUM!	ALDH5A1
Coronavirus Pathogenesis Pathway	1.64	0.0229087	0.971	0.106905	0.0267	1	RPS10,RPS23,RPS5,RPS8
HIPPO signaling	1.64	0.0229087	0.971	0.106905	0.0353	#NUM!	PPP1CB,PPP1R7,YWHAQ
IL-4 Signaling	1.64	0.0229087	0.971	0.106905	0.0353	#NUM!	HLA-DRA,RAP1A,RRAS
BMP signaling pathway	1.64	0.0229087	0.971	0.106905	0.0353	#NUM!	PRKAR1A,RAP1A,RRAS
Xenobiotic Metabolism AHR Signaling Pathway	1.64	0.0229087	0.971	0.106905	0.0353	#NUM!	ALDH5A1,ALDH9A1,PTGES3
Fatty Acid β-oxidation I	1.63	0.0234423	0.971	0.106905	0.0606	#NUM!	ECHDC3,HSD17B4
Actin Cytoskeleton Signaling	1.63	0.0234423	0.967	0.107895	0.022	-2	KNG1,MYL12A,PPP1CB,RAP1A,RRAS
Synaptogenesis Signaling Pathway	1.6	0.0251189	0.959	0.109901	0.0192	0.816	AP1B1,AP2A2,PRKAR1A,RAB5C,RAP1A,RRAS
Ceramide Signaling	1.6	0.0251189	0.959	0.109901	0.0341	#NUM!	CTSD,RAP1A,RRAS
Protein Kinase A Signaling	1.6	0.0251189	0.959	0.109901	0.0175	0.378	GNAI2,MYL12A,PPP1CB,PPP1R7,PRKAR1A,RAP1A,YWHAQ
CTLA4 Signaling in Cytotoxic T Lymphocytes	1.59	0.025704	0.951	0.111944	0.0337	#NUM!	AP1B1,AP2A2,B2M
Complement System	1.54	0.0288403	0.914	0.121899	0.0541	#NUM!	C8G,SERPING1
Cardiac Hypertrophy Signaling	1.53	0.0295121	0.91	0.123027	0.0208	-0.447	GNAI2,MYL12A,PRKAR1A,RAP1A,RRAS
Melanocyte Development and Pigmentation Signaling	1.52	0.0301995	0.907	0.12388	0.0319	#NUM!	PRKAR1A,RAP1A,RRAS
Estrogen Receptor Signaling	1.51	0.030903	0.903	0.125026	0.0183	-0.816	GNAI2,MYL12A,PPP1CB,PRKAR1A,RAP1A,RRAS
HMGB1 Signaling	1.51	0.030903	0.903	0.125026	0.0242	-1	HMGB1,ICAM1,RAP1A,RRAS
Insulin Secretion Signaling Pathway	1.51	0.030903	0.903	0.125026	0.0205	0.447	EIF2S1,PRKAR1A,RAP1A,SLC2A1,SRP9
tRNA Charging	1.5	0.0316228	0.903	0.125026	0.0513	#NUM!	EPRS1,WARS1
CXCR4 Signaling	1.49	0.0323594	0.9	0.125893	0.024	-2	GNAI2,MYL12A,RAP1A,RRAS
Nitric Oxide Signaling in the Cardiovascular System	1.47	0.0338844	0.889	0.129122	0.0303	#NUM!	ATP2A2,KNG1,PRKAR1A
VEGF Signaling	1.47	0.0338844	0.889	0.129122	0.0303	#NUM!	EIF2S1,RAP1A,RRAS
Apelin Cardiomyocyte Signaling Pathway	1.47	0.0338844	0.889	0.129122	0.0303	#NUM!	ATP2A2,GNAI2,MYL12A
Galactose Degradation I (Leloir Pathway)	1.45	0.0354813	0.883	0.130918	0.2	#NUM!	GALK1
Glutamate Degradation III (via 4-aminobutyrate)	1.45	0.0354813	0.883	0.130918	0.2	#NUM!	ALDH5A1
GNRH Signaling	1.45	0.0354813	0.883	0.130918	0.0231	-1	GNAI2,PRKAR1A,RAP1A,RRAS
Cdc42 Signaling	1.42	0.0380189	0.873	0.133968	0.0227	#NUM!	B2M,HLA-DRA,MYL12A,PPP1CB
Tumor Microenvironment Pathway	1.42	0.0380189	0.873	0.133968	0.0227	-1	ICAM1,RAP1A,RRAS,SLC2A1
Oncostatin M Signaling	1.42	0.0380189	0.873	0.133968	0.0465	#NUM!	RAP1A,RRAS
PAK Signaling	1.39	0.040738	0.848	0.141906	0.0283	#NUM!	MYL12A,RAP1A,RRAS
Role of NFAT in Regulation of the Immune Response	1.39	0.040738	0.845	0.142889	0.0221	-2	GNAI2,HLA-DRA,RAP1A,RRAS
Telomerase Signaling	1.38	0.0416869	0.845	0.142889	0.028	#NUM!	PTGES3,RAP1A,RRAS
Spliceosomal Cycle	1.34	0.0457088	0.804	0.157036	0.0417	#NUM!	DHX15,SNRNP200
MSP-RON Signaling In Macrophages Pathway	1.32	0.047863	0.796	0.159956	0.0265	#NUM!	HLA-DRA,RAP1A,RRAS
Adenine and Adenosine Salvage III	1.31	0.0489779	0.785	0.164059	0.143	#NUM!	HPRT1
Melanoma Signaling	1.3	0.0501187	0.783	0.164816	0.04	#NUM!	RAP1A,RRAS
fMLP Signaling in Neutrophils	1.3	0.0501187	0.783	0.164816	0.0259	#NUM!	GNAI2,RAP1A,RRAS
HER-2 Signaling in Breast Cancer	1.29	0.0512861	0.783	0.164816	0.0206	-1	ARF4,COX4I1,RAP1A,RRAS
UVC-Induced MAPK Signaling	1.29	0.0512861	0.78	0.165959	0.0392	#NUM!	RAP1A,RRAS
Renin-Angiotensin Signaling	1.28	0.0524807	0.775	0.16788	0.0254	#NUM!	PRKAR1A,RAP1A,RRAS
Gap Junction Signaling	1.27	0.0537032	0.77	0.169824	0.0202	#NUM!	GNAI2,PRKAR1A,RAP1A,RRAS
Hepatic Fibrosis Signaling Pathway	1.26	0.0549541	0.767	0.171002	0.0159	-1.633	GNAI2,ICAM1,MYL12A,PRKAR1A,RAP1A,RRAS
Xenobiotic Metabolism Signaling	1.26	0.0549541	0.767	0.171002	0.0174	#NUM!	ALDH5A1,ALDH9A1,PTGES3,RAP1A,RRAS
Purine Ribonucleosides Degradation to Ribose-1-phosphate	1.25	0.0562341	0.767	0.171002	0.125	#NUM!	PGM2
RhoA Signaling	1.23	0.0588844	0.752	0.177011	0.0244	#NUM!	MYL12A,PPP1CB,SEPTIN2
Calcium Signaling	1.22	0.060256	0.738	0.18281	0.0194	#NUM!	ATP2A2,CALR,PRKAR1A,RAP1A
CNTF Signaling	1.2	0.0630957	0.728	0.187068	0.0351	#NUM!	RAP1A,RRAS
14-3-3-mediated Signaling	1.2	0.0630957	0.728	0.187068	0.0236	#NUM!	RAP1A,RRAS,YWHAQ
Cellular Effects of Sildenafil (Viagra)	1.17	0.0676083	0.71	0.194984	0.0229	#NUM!	MYL12A,PPP1CB,PRKAR1A
Gα12/13 Signaling	1.17	0.0676083	0.71	0.194984	0.0229	#NUM!	MYL12A,RAP1A,RRAS
Role of NFAT in Cardiac Hypertrophy	1.17	0.0676083	0.71	0.194984	0.0187	0	GNAI2,PRKAR1A,RAP1A,RRAS
Endometrial Cancer Signaling	1.16	0.0691831	0.71	0.194984	0.0333	#NUM!	RAP1A,RRAS
Prostanoid Biosynthesis	1.16	0.0691831	0.71	0.194984	0.1	#NUM!	PTGES3
Calcium Transport I	1.16	0.0691831	0.71	0.194984	0.1	#NUM!	ATP2A2
IL-2 Signaling	1.15	0.0707946	0.706	0.196789	0.0328	#NUM!	RAP1A,RRAS
MSP-RON Signaling In Cancer Cells Pathway	1.15	0.0707946	0.703	0.198153	0.0224	#NUM!	RAP1A,RRAS,YWHAQ
Androgen Signaling	1.13	0.074131	0.693	0.202768	0.0221	#NUM!	CALR,GNAI2,PRKAR1A
Thrombopoietin Signaling	1.13	0.074131	0.69	0.204174	0.0317	#NUM!	RAP1A,RRAS
Iron homeostasis signaling pathway	1.12	0.0758578	0.69	0.204174	0.0219	#NUM!	ATP6V1E1,ATP6V1G1,PCBP1
GDP-glucose Biosynthesis	1.12	0.0758578	0.69	0.204174	0.0909	#NUM!	PGM2
Ovarian Cancer Signaling	1.11	0.0776247	0.684	0.207014	0.0216	#NUM!	PRKAR1A,RAP1A,RRAS
ErbB2-ErbB3 Signaling	1.1	0.0794328	0.682	0.20797	0.0308	#NUM!	RAP1A,RRAS
Calcium-induced T Lymphocyte Apoptosis	1.09	0.0812831	0.674	0.211836	0.0303	#NUM!	ATP2A2,HLA-DRA
Glucose and Glucose-1-phosphate Degradation	1.08	0.0831764	0.672	0.212814	0.0833	#NUM!	PGM2
Glycogen Degradation II	1.08	0.0831764	0.672	0.212814	0.0833	#NUM!	PGM2
ErbB4 Signaling	1.08	0.0831764	0.672	0.212814	0.0299	#NUM!	RAP1A,RRAS
Corticotropin Releasing Hormone Signaling	1.07	0.0851138	0.662	0.217771	0.0207	#NUM!	GNAI2,PRKAR1A,RAP1A
Role of JAK1 and JAK3 in γc Cytokine Signaling	1.06	0.0870964	0.66	0.218776	0.029	#NUM!	RAP1A,RRAS
SPINK1 General Cancer Pathway	1.06	0.0870964	0.66	0.218776	0.029	#NUM!	RAP1A,RRAS
GM-CSF Signaling	1.05	0.0891251	0.652	0.222844	0.0286	#NUM!	RAP1A,RRAS
Systemic Lupus Erythematosus In T Cell Signaling Pathway	1.04	0.0912011	0.644	0.226986	0.015	-0.447	B2M,GNAI2,HLA-DRA,RAP1A,RRAS
Melatonin Signaling	1.03	0.0933254	0.644	0.226986	0.0278	#NUM!	GNAI2,PRKAR1A
Relaxin Signaling	1.03	0.0933254	0.644	0.226986	0.0199	#NUM!	GNAI2,PRKAR1A,RAP1A
DNA Double-Strand Break Repair by Non-Homologous End Joining	1.02	0.0954993	0.644	0.226986	0.0714	#NUM!	XRCC6
Glycogen Degradation III	1.02	0.0954993	0.644	0.226986	0.0714	#NUM!	PGM2
Non-Small Cell Lung Cancer Signaling	1.02	0.0954993	0.644	0.226986	0.0274	#NUM!	RAP1A,RRAS
GPCR-Mediated Integration of Enteroendocrine Signaling Exemplified by an L Cell	1.02	0.0954993	0.644	0.226986	0.0274	#NUM!	GNAI2,PRKAR1A
Regulation of Cellular Mechanics by Calpain Protease	1.01	0.0977237	0.644	0.226986	0.027	#NUM!	RAP1A,RRAS
PKCθ Signaling in T Lymphocytes	1	0.1	0.644	0.226986	0.0194	#NUM!	HLA-DRA,RAP1A,RRAS
FcγRIIB Signaling in B Lymphocytes	1	0.1	0.644	0.226986	0.0267	#NUM!	RAP1A,RRAS
IL-15 Signaling	1	0.1	0.644	0.226986	0.0267	#NUM!	RAP1A,RRAS
Angiopoietin Signaling	1	0.1	0.644	0.226986	0.0267	#NUM!	RAP1A,RRAS
Telomere Extension by Telomerase	0.991	0.102094	0.644	0.226986	0.0667	#NUM!	XRCC6
NF-κB Activation by Viruses	0.987	0.103039	0.644	0.226986	0.0263	#NUM!	RAP1A,RRAS
GDNF Family Ligand-Receptor Interactions	0.987	0.103039	0.644	0.226986	0.0263	#NUM!	RAP1A,RRAS
Neurotrophin/TRK Signaling	0.987	0.103039	0.644	0.226986	0.0263	#NUM!	RAP1A,RRAS
Macropinocytosis Signaling	0.987	0.103039	0.644	0.226986	0.0263	#NUM!	RAP1A,RRAS
Antiproliferative Role of Somatostatin Receptor 2	0.979	0.104954	0.636	0.231206	0.026	#NUM!	RAP1A,RRAS
Glutaryl-CoA Degradation	0.967	0.107895	0.627	0.236048	0.0625	#NUM!	HSD17B4
IL-3 Signaling	0.959	0.109901	0.627	0.236048	0.0253	#NUM!	RAP1A,RRAS
Thyroid Cancer Signaling	0.959	0.109901	0.627	0.236048	0.0253	#NUM!	RAP1A,RRAS
FLT3 Signaling in Hematopoietic Progenitor Cells	0.951	0.111944	0.625	0.237137	0.025	#NUM!	RAP1A,RRAS
Role of MAPK Signaling in the Pathogenesis of Influenza	0.951	0.111944	0.625	0.237137	0.025	#NUM!	RAP1A,RRAS
JAK/Stat Signaling	0.951	0.111944	0.625	0.237137	0.025	#NUM!	RAP1A,RRAS
Prolactin Signaling	0.943	0.114025	0.622	0.238781	0.0247	#NUM!	RAP1A,RRAS
Actin Nucleation by ARP-WASP Complex	0.943	0.114025	0.622	0.238781	0.0247	#NUM!	RAP1A,RRAS
Histamine Degradation	0.939	0.11508	0.622	0.238781	0.0588	#NUM!	ALDH9A1
PEDF Signaling	0.932	0.11695	0.618	0.240991	0.0244	#NUM!	RAP1A,RRAS
LPS-stimulated MAPK Signaling	0.924	0.119124	0.613	0.243781	0.0241	#NUM!	RAP1A,RRAS
VEGF Family Ligand-Receptor Interactions	0.917	0.12106	0.609	0.246037	0.0238	#NUM!	RAP1A,RRAS
FAT10 Signaling Pathway	0.917	0.12106	0.609	0.246037	0.0556	#NUM!	PSMD4
Mitochondrial Dysfunction	0.907	0.12388	0.604	0.248886	0.0175	#NUM!	COX4I1,GPX4,UQCRH
Phospholipase C Signaling	0.907	0.12388	0.604	0.248886	0.015	-2	MYL12A,PPP1CB,RAP1A,RRAS
Allograft Rejection Signaling	0.9	0.125893	0.602	0.250035	0.0233	#NUM!	B2M,HLA-DRA
PDGF Signaling	0.9	0.125893	0.602	0.250035	0.0233	#NUM!	RAP1A,RRAS
Oxidative Ethanol Degradation III	0.896	0.127057	0.6	0.251189	0.0526	#NUM!	ALDH9A1
T Cell Exhaustion Signaling Pathway	0.886	0.130017	0.593	0.25527	0.0171	#NUM!	HLA-DRA,RAP1A,RRAS
Acute Myeloid Leukemia Signaling	0.876	0.133045	0.59	0.25704	0.0225	#NUM!	RAP1A,RRAS
G-Protein Coupled Receptor Signaling	0.876	0.133045	0.59	0.25704	0.0146	#NUM!	GNAI2,PRKAR1A,RAP1A,RRAS
Fatty Acid α-oxidation	0.873	0.133968	0.59	0.25704	0.05	#NUM!	ALDH9A1
Regulation of IL-2 Expression in Activated and Anergic T Lymphocytes	0.866	0.136144	0.588	0.258226	0.0222	#NUM!	RAP1A,RRAS
OX40 Signaling Pathway	0.866	0.136144	0.588	0.258226	0.0222	#NUM!	B2M,HLA-DRA
Prostate Cancer Signaling	0.86	0.138038	0.583	0.261216	0.022	#NUM!	RAP1A,RRAS
IL-1 Signaling	0.854	0.139959	0.58	0.263027	0.0217	#NUM!	GNAI2,PRKAR1A
Putrescine Degradation III	0.854	0.139959	0.58	0.263027	0.0476	#NUM!	ALDH9A1
Dendritic Cell Maturation	0.839	0.144877	0.572	0.267917	0.0163	#NUM!	B2M,HLA-DRA,ICAM1
ErbB Signaling	0.839	0.144877	0.572	0.267917	0.0213	#NUM!	RAP1A,RRAS
PI3K/AKT Signaling	0.839	0.144877	0.572	0.267917	0.0163	#NUM!	RAP1A,RRAS,YWHAQ
Pyrimidine Deoxyribonucleotides De Novo Biosynthesis I	0.836	0.145881	0.572	0.267917	0.0455	#NUM!	CMPK1
Communication between Innate and Adaptive Immune Cells	0.824	0.149968	0.572	0.267917	0.0208	#NUM!	B2M,HLA-DRA
TGF-β Signaling	0.824	0.149968	0.572	0.267917	0.0208	#NUM!	RAP1A,RRAS
Endothelin-1 Signaling	0.818	0.152055	0.572	0.267917	0.016	#NUM!	GNAI2,RAP1A,RRAS
Tryptophan Degradation III (Eukaryotic)	0.818	0.152055	0.572	0.267917	0.0435	#NUM!	HSD17B4
Ethanol Degradation IV	0.818	0.152055	0.572	0.267917	0.0435	#NUM!	ALDH9A1
Synaptic Long Term Depression	0.815	0.153109	0.572	0.267917	0.0159	#NUM!	GNAI2,RAP1A,RRAS
NRF2-mediated Oxidative Stress Response	0.815	0.153109	0.572	0.267917	0.0159	#NUM!	RAP1A,RRAS,UBE2K
Bladder Cancer Signaling	0.815	0.153109	0.572	0.267917	0.0206	#NUM!	RAP1A,RRAS
Ephrin Receptor Signaling	0.815	0.153109	0.572	0.267917	0.0159	#NUM!	GNAI2,RAP1A,RRAS
UVA-Induced MAPK Signaling	0.81	0.154882	0.569	0.269774	0.0204	#NUM!	RAP1A,RRAS
Tumoricidal Function of Hepatic Natural Killer Cells	0.801	0.158125	0.565	0.27227	0.0417	#NUM!	ICAM1
Glutathione Redox Reactions I	0.801	0.158125	0.565	0.27227	0.0417	#NUM!	GPX4
Leukocyte Extravasation Signaling	0.796	0.159956	0.564	0.272898	0.0155	#NUM!	GNAI2,ICAM1,RAP1A
Apoptosis Signaling	0.796	0.159956	0.564	0.272898	0.02	#NUM!	RAP1A,RRAS
Sertoli Cell-Sertoli Cell Junction Signaling	0.79	0.162181	0.564	0.272898	0.0155	#NUM!	PRKAR1A,RAP1A,RRAS
Kinetochore Metaphase Signaling Pathway	0.788	0.16293	0.564	0.272898	0.0198	#NUM!	PPP1CB,PPP1R7
Tryptophan Degradation X (Mammalian, via Tryptamine)	0.785	0.164059	0.564	0.272898	0.04	#NUM!	ALDH9A1
SAPK/JNK Signaling	0.783	0.164816	0.564	0.272898	0.0196	#NUM!	RAP1A,RRAS
Natural Killer Cell Signaling	0.777	0.167109	0.564	0.272898	0.0152	#NUM!	B2M,RAP1A,RRAS
Adrenomedullin signaling pathway	0.777	0.167109	0.564	0.272898	0.0152	#NUM!	PRKAR1A,RAP1A,RRAS
Regulation of Actin-based Motility by Rho	0.775	0.16788	0.564	0.272898	0.0194	#NUM!	MYL12A,PPP1CB
Chronic Myeloid Leukemia Signaling	0.775	0.16788	0.564	0.272898	0.0194	#NUM!	RAP1A,RRAS
Mouse Embryonic Stem Cell Pluripotency	0.775	0.16788	0.564	0.272898	0.0194	#NUM!	RAP1A,RRAS
Neuroinflammation Signaling Pathway	0.775	0.16788	0.564	0.272898	0.0133	-1	B2M,HLA-DRA,HMGB1,ICAM1
FAK Signaling	0.77	0.169824	0.561	0.274789	0.0192	#NUM!	RAP1A,RRAS
Neuregulin Signaling	0.762	0.172982	0.558	0.276694	0.019	#NUM!	RAP1A,RRAS
PPAR Signaling	0.762	0.172982	0.558	0.276694	0.019	#NUM!	RAP1A,RRAS
T Cell Receptor Signaling	0.757	0.174985	0.556	0.277971	0.0189	#NUM!	RAP1A,RRAS
PD-1, PD-L1 cancer immunotherapy pathway	0.757	0.174985	0.556	0.277971	0.0189	#NUM!	B2M,HLA-DRA
Gαs Signaling	0.75	0.177828	0.551	0.28119	0.0187	#NUM!	PRKAR1A,RAP1A
HIF1α Signaling	0.742	0.181134	0.548	0.283139	0.0146	#NUM!	RAP1A,RRAS,SLC2A1
Paxillin Signaling	0.742	0.181134	0.548	0.283139	0.0185	#NUM!	RAP1A,RRAS
Oxidative Phosphorylation	0.738	0.18281	0.545	0.285102	0.0183	#NUM!	COX4I1,UQCRH
Glioma Signaling	0.73	0.186209	0.541	0.28774	0.0182	#NUM!	RAP1A,RRAS
Sonic Hedgehog Signaling	0.726	0.187932	0.538	0.289734	0.0345	#NUM!	PRKAR1A
GPCR-Mediated Nutrient Sensing in Enteroendocrine Cells	0.719	0.190985	0.533	0.293089	0.0179	#NUM!	GNAI2,PRKAR1A
Dopamine Degradation	0.712	0.194089	0.529	0.295801	0.0333	#NUM!	ALDH9A1
NGF Signaling	0.708	0.195884	0.526	0.297852	0.0175	#NUM!	RAP1A,RRAS
Role of Tissue Factor in Cancer	0.697	0.200909	0.516	0.304789	0.0172	#NUM!	RAP1A,RRAS
Fc Epsilon RI Signaling	0.69	0.204174	0.513	0.306902	0.0171	#NUM!	RAP1A,RRAS
Ethanol Degradation II	0.688	0.205116	0.513	0.306902	0.0312	#NUM!	ALDH9A1
Role of PKR in Interferon Induction and Antiviral Response	0.686	0.206063	0.513	0.306902	0.0169	#NUM!	EIF2S1,HMGB1
Airway Pathology in Chronic Obstructive Pulmonary Disease	0.686	0.206063	0.513	0.306902	0.0169	#NUM!	C8G,ORM1
Cholecystokinin/Gastrin-mediated Signaling	0.68	0.20893	0.511	0.308319	0.0168	#NUM!	RAP1A,RRAS
Role of NANOG in Mammalian Embryonic Stem Cell Pluripotency	0.68	0.20893	0.511	0.308319	0.0168	#NUM!	RAP1A,RRAS
Pyrimidine Ribonucleotides Interconversion	0.676	0.210863	0.509	0.309742	0.0303	#NUM!	CMPK1
HGF Signaling	0.674	0.211836	0.509	0.309742	0.0167	#NUM!	RAP1A,RRAS
Rac Signaling	0.67	0.213796	0.507	0.311172	0.0165	#NUM!	RAP1A,RRAS
Th1 Pathway	0.67	0.213796	0.507	0.311172	0.0165	#NUM!	HLA-DRA,ICAM1
Cytotoxic T Lymphocyte-mediated Apoptosis of Target Cells	0.666	0.215774	0.506	0.311889	0.0294	#NUM!	B2M
Inhibition of ARE-Mediated mRNA Degradation Pathway	0.664	0.21677	0.506	0.311889	0.0164	#NUM!	PRKAR1A,YWHAQ
LPS/IL-1 Mediated Inhibition of RXR Function	0.662	0.217771	0.506	0.311889	0.0133	#NUM!	ALDH5A1,ALDH9A1,FABP5
Pyrimidine Ribonucleotides De Novo Biosynthesis	0.654	0.22182	0.5	0.316228	0.0286	#NUM!	CMPK1
Noradrenaline and Adrenaline Degradation	0.654	0.22182	0.5	0.316228	0.0286	#NUM!	ALDH9A1
cAMP-mediated signaling	0.648	0.224905	0.498	0.317687	0.0131	#NUM!	GNAI2,PRKAR1A,RAP1A
IL-6 Signaling	0.644	0.226986	0.498	0.317687	0.0159	#NUM!	RAP1A,RRAS
B Cell Development	0.642	0.228034	0.498	0.317687	0.0278	#NUM!	HLA-DRA
Interferon Signaling	0.642	0.228034	0.498	0.317687	0.0278	#NUM!	PSMB8
Endocannabinoid Neuronal Synapse Pathway	0.633	0.232809	0.489	0.32434	0.0156	#NUM!	GNAI2,PRKAR1A
Glucocorticoid Receptor Signaling	0.627	0.236048	0.485	0.327341	0.0108	#NUM!	HMGB1,ICAM1,PTGES3,RAP1A,RRAS
Huntington's Disease Signaling	0.613	0.243781	0.472	0.337287	0.0126	#NUM!	AP2A2,CTSD,DYNC1I2
STAT3 Pathway	0.6	0.251189	0.462	0.345144	0.0148	#NUM!	RAP1A,RRAS
PTEN Signaling	0.595	0.254097	0.461	0.345939	0.0147	#NUM!	RAP1A,RRAS
Th2 Pathway	0.595	0.254097	0.461	0.345939	0.0147	#NUM!	HLA-DRA,ICAM1
PI3K Signaling in B Lymphocytes	0.587	0.258821	0.455	0.350752	0.0145	#NUM!	RAP1A,RRAS
Intrinsic Prothrombin Activation Pathway	0.585	0.260016	0.455	0.350752	0.0238	#NUM!	KNG1
Estrogen Biosynthesis	0.585	0.260016	0.455	0.350752	0.0238	#NUM!	HSD17B4
Hereditary Breast Cancer Signaling	0.578	0.264241	0.45	0.354813	0.0143	#NUM!	RAP1A,RRAS
Colorectal Cancer Metastasis Signaling	0.567	0.271019	0.446	0.358096	0.0119	#NUM!	PRKAR1A,RAP1A,RRAS
Signaling by Rho Family GTPases	0.567	0.271019	0.446	0.358096	0.0119	#NUM!	GNAI2,MYL12A,SEPTIN2
Apelin Pancreas Signaling Pathway	0.567	0.271019	0.446	0.358096	0.0227	#NUM!	PRKAR1A
Endocannabinoid Cancer Inhibition Pathway	0.565	0.27227	0.446	0.358096	0.014	#NUM!	GNAI2,PRKAR1A
Xenobiotic Metabolism General Signaling Pathway	0.565	0.27227	0.446	0.358096	0.014	#NUM!	RAP1A,RRAS
Coronavirus Replication Pathway	0.559	0.276058	0.441	0.362243	0.0222	#NUM!	COPA
Axonal Guidance Signaling	0.554	0.279254	0.439	0.363915	0.0101	#NUM!	GNAI2,MYL12A,PRKAR1A,RAP1A,RRAS
PFKFB4 Signaling Pathway	0.551	0.28119	0.437	0.365595	0.0217	#NUM!	PRKAR1A
Cardiac Hypertrophy Signaling (Enhanced)	0.548	0.283139	0.435	0.367282	0.0101	-0.447	ATP2A2,GNAI2,PRKAR1A,RAP1A,RRAS
Graft-versus-Host Disease Signaling	0.536	0.291072	0.425	0.375837	0.0208	#NUM!	HLA-DRA
Autoimmune Thyroid Disease Signaling	0.529	0.295801	0.421	0.379315	0.0204	#NUM!	HLA-DRA
Epithelial Adherens Junction Signaling	0.529	0.295801	0.421	0.379315	0.0132	#NUM!	RAP1A,RRAS
Cell Cycle: G2/M DNA Damage Checkpoint Regulation	0.529	0.295801	0.421	0.379315	0.0204	#NUM!	YWHAQ
Myc Mediated Apoptosis Signaling	0.52	0.301995	0.418	0.381944	0.02	#NUM!	PRKAR1A
Amyloid Processing	0.52	0.301995	0.418	0.381944	0.02	#NUM!	PRKAR1A
Phototransduction Pathway	0.507	0.311172	0.407	0.391742	0.0192	#NUM!	PRKAR1A
Aldosterone Signaling in Epithelial Cells	0.506	0.311889	0.407	0.391742	0.0127	#NUM!	HSPA4L,HSPE1
eNOS Signaling	0.503	0.314051	0.405	0.39355	0.0126	#NUM!	KNG1,PRKAR1A
Molecular Mechanisms of Cancer	0.495	0.31989	0.398	0.399945	0.01	#NUM!	GNAI2,PRKAR1A,RAP1A,RRAS
Glioblastoma Multiforme Signaling	0.481	0.33037	0.387	0.410204	0.0121	#NUM!	RAP1A,RRAS
Unfolded protein response	0.48	0.331131	0.387	0.410204	0.0179	#NUM!	CALR
Germ Cell-Sertoli Cell Junction Signaling	0.461	0.345939	0.371	0.425598	0.0117	#NUM!	RAP1A,RRAS
Th1 and Th2 Activation Pathway	0.461	0.345939	0.371	0.425598	0.0117	#NUM!	HLA-DRA,ICAM1
Erythropoietin Signaling Pathway	0.455	0.350752	0.368	0.428549	0.0116	#NUM!	RAP1A,RRAS
Granulocyte Adhesion and Diapedesis	0.455	0.350752	0.368	0.428549	0.0116	#NUM!	GNAI2,ICAM1
Autophagy	0.45	0.354813	0.365	0.431519	0.0164	#NUM!	CTSD
NF-κB Signaling	0.437	0.365595	0.352	0.444631	0.0112	#NUM!	RAP1A,RRAS
Role of PI3K/AKT Signaling in the Pathogenesis of Influenza	0.434	0.368129	0.352	0.444631	0.0156	#NUM!	GNAI2
PXR/RXR Activation	0.428	0.37325	0.351	0.445656	0.0154	#NUM!	PRKAR1A
CD40 Signaling	0.428	0.37325	0.351	0.445656	0.0154	#NUM!	ICAM1
Netrin Signaling	0.428	0.37325	0.351	0.445656	0.0154	#NUM!	PRKAR1A
Pyridoxal 5'-phosphate Salvage Pathway	0.424	0.376704	0.347	0.44978	0.0152	#NUM!	PDXK
Serotonin Degradation	0.418	0.381944	0.345	0.451856	0.0149	#NUM!	ALDH9A1
Cell Cycle: G1/S Checkpoint Regulation	0.418	0.381944	0.345	0.451856	0.0149	#NUM!	RPL5
B Cell Receptor Signaling	0.416	0.383707	0.344	0.452898	0.0108	#NUM!	RAP1A,RRAS
Remodeling of Epithelial Adherens Junctions	0.413	0.386367	0.344	0.452898	0.0147	#NUM!	RAB5C
IL-17 Signaling	0.412	0.387258	0.344	0.452898	0.0107	#NUM!	RAP1A,RRAS
Regulation Of The Epithelial Mesenchymal Transition By Growth Factors Pathway	0.41	0.389045	0.344	0.452898	0.0106	#NUM!	RAP1A,RRAS
Role of Macrophages, Fibroblasts and Endothelial Cells in Rheumatoid Arthritis	0.409	0.389942	0.344	0.452898	0.00955	#NUM!	ICAM1,RAP1A,RRAS
RhoGDI Signaling	0.407	0.391742	0.344	0.452898	0.0106	#NUM!	GNAI2,MYL12A
Xenobiotic Metabolism CAR Signaling Pathway	0.407	0.391742	0.344	0.452898	0.0106	#NUM!	ALDH5A1,ALDH9A1
ILK Signaling	0.405	0.39355	0.343	0.453942	0.0105	#NUM!	DSP,RSU1
Regulation of the Epithelial-Mesenchymal Transition Pathway	0.399	0.399025	0.339	0.458142	0.0104	#NUM!	RAP1A,RRAS
Agranulocyte Adhesion and Diapedesis	0.396	0.401791	0.337	0.460257	0.0104	#NUM!	GNAI2,ICAM1
Ephrin B Signaling	0.394	0.403645	0.337	0.460257	0.0139	#NUM!	GNAI2
T Helper Cell Differentiation	0.389	0.408319	0.333	0.464515	0.0137	#NUM!	HLA-DRA
Leptin Signaling in Obesity	0.385	0.412098	0.333	0.464515	0.0135	#NUM!	PRKAR1A
Hypoxia Signaling in the Cardiovascular System	0.385	0.412098	0.333	0.464515	0.0135	#NUM!	UBE2K
Breast Cancer Regulation by Stathmin1	0.383	0.414	0.332	0.465586	0.00847	-0.447	PPP1CB,PPP1R7,PRKAR1A,RAP1A,RRAS
TREM1 Signaling	0.381	0.415911	0.331	0.466659	0.0133	#NUM!	ICAM1
IL-7 Signaling Pathway	0.368	0.428549	0.319	0.479733	0.0128	#NUM!	SLC2A1
AMPK Signaling	0.346	0.450817	0.299	0.502343	0.00939	#NUM!	PRKAR1A,SLC2A1
TR/RXR Activation	0.344	0.452898	0.298	0.503501	0.0119	#NUM!	SLC2A1
Crosstalk between Dendritic Cells and Natural Killer Cells	0.326	0.472063	0.281	0.5236	0.0112	#NUM!	HLA-DRA
Altered T Cell and B Cell Signaling in Rheumatoid Arthritis	0.322	0.476431	0.28	0.524807	0.0111	#NUM!	HLA-DRA
CCR5 Signaling in Macrophages	0.309	0.490908	0.268	0.539511	0.0106	#NUM!	GNAI2
Amyotrophic Lateral Sclerosis Signaling	0.299	0.502343	0.26	0.549541	0.0103	#NUM!	RAB5C
Salvage Pathways of Pyrimidine Ribonucleotides	0.297	0.504661	0.258	0.552077	0.0102	#NUM!	CMPK1
Neuropathic Pain Signaling In Dorsal Horn Neurons	0.287	0.516416	0.25	0.562341	0.0099	#NUM!	PRKAR1A
Antioxidant Action of Vitamin C	0.265	0.54325	0.229	0.590201	0.00917	#NUM!	SLC2A1
iCOS-iCOSL Signaling in T Helper Cells	0.26	0.549541	0.227	0.592925	0.00901	#NUM!	HLA-DRA
Type I Diabetes Mellitus Signaling	0.26	0.549541	0.227	0.592925	0.00901	#NUM!	HLA-DRA
Sphingosine-1-phosphate Signaling	0.245	0.568853	0.213	0.61235	0.00855	#NUM!	GNAI2
CD28 Signaling in T Helper Cells	0.236	0.580764	0.206	0.6223	0.00826	#NUM!	HLA-DRA
Reelin Signaling in Neurons	0.234	0.583445	0.206	0.6223	0.0082	#NUM!	RAP1A
Systemic Lupus Erythematosus In B Cell Signaling Pathway	0.231	0.587489	0.206	0.6223	0.00727	#NUM!	RAP1A,RRAS
Senescence Pathway	0.231	0.587489	0.206	0.6223	0.00727	#NUM!	RAP1A,RRAS
GP6 Signaling Pathway	0.227	0.592925	0.202	0.628058	0.008	#NUM!	LAMB1
White Adipose Tissue Browning Pathway	0.219	0.603949	0.195	0.638263	0.00775	#NUM!	PRKAR1A
Hepatic Cholestasis	0	1	0	1	0.00538	#NUM!	PRKAR1A
Hepatic Fibrosis / Hepatic Stellate Cell Activation	0	1	0	1	0.00538	#NUM!	ICAM1
Tight Junction Signaling	0	1	0	1	0.00595	#NUM!	PRKAR1A
RAR Activation	0	1	0	1	0.00515	#NUM!	PRKAR1A
Role of Pattern Recognition Receptors in Recognition of Bacteria and Viruses	0	1	0	1	0.00649	#NUM!	EIF2S1
CREB Signaling in Neurons	0	1	0	1	0.00671	0	GNAI2,PRKAR1A,RAP1A,RRAS
D-myo-inositol-5-phosphate Metabolism	0	1	0	1	0.00637	#NUM!	PPP1R7
D-myo-inositol (1,4,5,6)-Tetrakisphosphate Biosynthesis	0	1	0	1	0.00704	#NUM!	PPP1R7
Superpathway of Inositol Phosphate Compounds	0	1	0	1	0.00503	#NUM!	PPP1R7
D-myo-inositol (3,4,5,6)-tetrakisphosphate Biosynthesis	0	1	0	1	0.00704	#NUM!	PPP1R7
3-phosphoinositide Degradation	0	1	0	1	0.00641	#NUM!	PPP1R7
3-phosphoinositide Biosynthesis	0	1	0	1	0.00602	#NUM!	PPP1R7
Sperm Motility	0	1	0	1	0.00448	#NUM!	PRKAR1A
Tec Kinase Signaling	0	1	0	1	0.00578	#NUM!	GNAI2
Gustation Pathway	0	1	0	1	0.00645	#NUM!	PRKAR1A
Osteoarthritis Pathway	0	1	0	1	0.00455	#NUM!	HMGB1
Sirtuin Signaling Pathway	0	1	0	1	0.00687	#NUM!	SLC2A1,XRCC6
HOTAIR Regulatory Pathway	0	1	0	1	0.00625	#NUM!	ICAM1

## Sheet: Prot and RNA
Ingenuity Canonical Pathways	-log(p-value)	p-value	Ratio	-log(B-H p-value)	B-H p-value	z-score	Molecules
LXR/RXR Activation	3.93	0.00011749	0.132	1.3	0.0501187	-2.84	A1BG,AHSG,APOA1,APOA2,APOA4,APOC1,CLU,IL18RAP,KNG1,LBP,LPA,MSR1,ORM1,SERPINA1,TTR,UGT1A3
Acute Phase Response Signaling	3.69	0.000204174	0.111	1.3	0.0501187	-0.277	A2M,AHSG,APOA1,APOA2,HRG,LBP,MAP2K6,MAP3K14,MRAS,ORM1,PIK3CG,PLG,RAP1A,RASD2,RRAS,SERPINA1,SERPINA3,SERPING1,SOD2,TTR
GABA Receptor Signaling	3.45	0.000354813	0.137	1.3	0.0501187	#NUM!	ADCY4,ALDH5A1,ALDH9A1,AP1B1,AP2A2,CACNA1F,CACNB1,CACNB2,GABRB1,GABRD,KCNQ3,MRAS,SLC6A13
Opioid Signaling Pathway	3.41	0.000389045	0.0972	1.3	0.0501187	0.853	ADCY4,AP1B1,AP2A2,CACNA1F,CACNB1,CACNB2,CAMK1D,CAMK2B,CAMK2G,CDKN1B,FYN,GNAI2,GRIN2B,GRK4,KCNJ3,MAP2K6,MRAS,PDE1B,PIK3CG,PRKAR1A,RAP1A,RASD2,RGS1,RRAS
Atherosclerosis Signaling	3.19	0.000645654	0.118	1.22	0.060256	#NUM!	APOA1,APOA2,APOA4,APOC1,CD40,CLU,COL2A1,ICAM1,LPA,MMP1,MMP3,MSR1,ORM1,PNPLA3,SERPINA1
Molecular Mechanisms of Cancer	3.14	0.000724436	0.0825	1.22	0.060256	#NUM!	ADCY4,ARHGEF4,AURKA,BBC3,BMP2,CAMK2B,CAMK2G,CCND2,CDC25A,CDH1,CDK4,CDKN1B,FANCD2,FYN,FZD7,GNAI2,JAK1,MAP2K6,MRAS,PIK3CG,PRKAR1A,PSENEN,PTCH2,PTK2,RAP1A,RAPGEF3,RASD2,RHOF,RRAS,SUFU,SUV39H1,TAB2,WNT5B
B Cell Receptor Signaling	3.08	0.000831764	0.102	1.22	0.060256	0.577	CAMK2B,CAMK2G,CD22,FCGR2A,IGHA1,IGHG1,IGHG2,IGHG4,IGHM,MAP2K6,MAP3K11,MAP3K14,MRAS,PIK3CG,POU2F2,PTK2,RAP1A,RASD2,RRAS
Chemokine Signaling	3.02	0.000954993	0.138	1.22	0.060256	-0.632	CAMK1D,CAMK2B,CAMK2G,GNAI2,MRAS,PIK3CG,PPP1CB,PTK2,RAP1A,RASD2,RRAS
Synaptogenesis Signaling Pathway	2.97	0.00107152	0.0865	1.22	0.060256	1.4	ADCY4,AP1B1,AP2A2,CACNB1,CAMK2B,CAMK2G,CDH1,CNTNAP1,FYN,GRIA4,GRIN2B,LRRTM2,MRAS,NRXN2,NTRK2,PIK3CG,PRKAR1A,RAB5C,RAP1A,RASD2,RRAS,SHF,SNAP25,STX1B,SYT13,SYT6,SYT7
Primary Immunodeficiency Signaling	2.76	0.0017378	0.16	1.09	0.0812831	#NUM!	CD40,IGHA1,IGHG1,IGHG2,IGHG4,IGHM,IGLL1/IGLL5,RAG1
FXR/RXR Activation	2.76	0.0017378	0.111	1.09	0.0812831	#NUM!	A1BG,ABCB4,ABCC2,AHSG,APOA1,APOA2,APOA4,APOC1,CLU,KNG1,ORM1,SCARB1,SERPINA1,TTR
IL-7 Signaling Pathway	2.57	0.00269153	0.128	0.939	0.11508	-1	CDC25A,CDKN1B,FYN,IGHG1,IGHM,IL7,JAK1,PIK3CG,PTK2,SLC2A1
Oncostatin M Signaling	2.52	0.00301995	0.163	0.939	0.11508	-0.816	JAK1,MMP1,MMP3,MRAS,RAP1A,RASD2,RRAS
EIF2 Signaling	2.5	0.00316228	0.0893	0.939	0.11508	-0.577	EIF2S1,EIF3B,EIF3F,MRAS,PIK3CG,PPP1CB,RAP1A,RASD2,RPL10A,RPL15,RPL23A,RPL37A,RPL5,RPL8,RPS10,RPS23,RPS5,RPS8,RRAS,WARS1
Integrin Signaling	2.4	0.00398107	0.0892	0.889	0.129122	-1.069	ARF4,ARF6,FYN,GSN,ITGA7,ITGAE,MAP3K11,MRAS,MYL12A,MYLK,PIK3CG,PPP1CB,PTK2,RAP1A,RASD2,RHOF,RRAS,TSPAN1,TSPAN7
Bladder Cancer Signaling	2.35	0.00446684	0.113	0.889	0.129122	#NUM!	CDH1,CDK4,MMP1,MMP11,MMP24,MMP3,MRAS,RAP1A,RASD2,RRAS,SUV39H1
Coagulation System	2.35	0.00446684	0.171	0.889	0.129122	0.816	A2M,F10,KNG1,PLAT,PLG,SERPINA1
PKCθ Signaling in T Lymphocytes	2.33	0.00467735	0.0968	0.889	0.129122	-0.905	CACNA1F,CACNB1,CACNB2,CAMK2B,CAMK2G,FYN,HLA-DQB1,HLA-DRA,MAP3K11,MAP3K14,MRAS,PIK3CG,RAP1A,RASD2,RRAS
B Cell Development	2.28	0.00524807	0.167	0.889	0.129122	#NUM!	CD40,HLA-DQB1,HLA-DRA,IGHM,IL7,RAG1
GNRH Signaling	2.26	0.00549541	0.0925	0.889	0.129122	-0.577	ADCY4,CACNA1F,CACNB1,CACNB2,CAMK2B,CAMK2G,GNAI2,MAP2K6,MAP3K11,MAP3K14,MRAS,PRKAR1A,PTK2,RAP1A,RASD2,RRAS
Lipid Antigen Presentation by CD1	2.25	0.00562341	0.192	0.889	0.129122	#NUM!	AP1B1,AP2A2,ARF6,B2M,CALR
Production of Nitric Oxide and Reactive Oxygen Species in Macrophages	2.24	0.0057544	0.0899	0.889	0.129122	-1.807	APOA1,APOA2,APOA4,APOC1,CLU,JAK1,LPA,MAP3K11,MAP3K14,ORM1,PIK3CG,PPP1CB,PPP1R7,RAP1A,RHOF,SERPINA1,SPI1
Thiosulfate Disproportionation III (Rhodanese)	2.22	0.0060256	0.667	0.889	0.129122	#NUM!	MPST,TST
Xenobiotic Metabolism Signaling	2.21	0.00616595	0.0801	0.889	0.129122	#NUM!	ABCC2,ALDH1A2,ALDH5A1,ALDH9A1,CAMK1D,CAMK2B,CAMK2G,CHST10,CHST3,CYP2C9,CYP3A7,MAP2K6,MAP3K11,MAP3K14,MRAS,PIK3CG,PTGES3,RAP1A,RASD2,RRAS,UGT1A3,UGT1A5,UGT2B7
Isoleucine Degradation I	2.2	0.00630957	0.235	0.889	0.129122	#NUM!	AUH,ECHDC3,HSD17B4,SDS
Melanoma Signaling	2.15	0.00707946	0.14	0.854	0.139959	0.447	CDH1,CDK4,MRAS,PIK3CG,RAP1A,RASD2,RRAS
ErbB2-ErbB3 Signaling	2.05	0.00891251	0.123	0.77	0.169824	0.816	CDKN1B,MRAS,NRG1,NRG3,PIK3CG,RAP1A,RASD2,RRAS
ErbB4 Signaling	1.97	0.0107152	0.119	0.724	0.188799	0.816	MRAS,NRG1,NRG3,PIK3CG,PSENEN,RAP1A,RASD2,RRAS
Cell Cycle: G1/S Checkpoint Regulation	1.97	0.0107152	0.119	0.724	0.188799	0	BMI1,CCND2,CDC25A,CDK4,CDKN1B,NRG1,RPL5,SUV39H1
Valine Degradation I	1.94	0.0114815	0.2	0.708	0.195884	#NUM!	AUH,ECHDC3,HSD17B4,SDS
HIF1α Signaling	1.91	0.0123027	0.0829	0.697	0.200909	0.728	CAMK1D,CAMK2B,CAMK2G,FOXP3,HIF1AN,HK3,MAP2K6,MMP1,MMP11,MMP24,MMP3,MRAS,PIK3CG,RAP1A,RASD2,RRAS,SLC2A1
Calcium Signaling	1.89	0.0128825	0.0825	0.697	0.200909	2.324	ATP2A2,ATP2B2,CACNA1F,CACNB1,CACNB2,CALR,CAMK1D,CAMK2B,CAMK2G,CASQ2,CHRNE,GRIA4,GRIN2B,MYH2,PNCK,PRKAR1A,RAP1A
Agrin Interactions at Neuromuscular Junction	1.86	0.0138038	0.114	0.697	0.200909	0	LAMB1,MRAS,NRG1,NRG3,PTK2,RAP1A,RASD2,RRAS
Triacylglycerol Biosynthesis	1.86	0.0138038	0.136	0.697	0.200909	0.447	AGPAT4,GPAT3,LPIN2,PLPP5,PLPPR4,PNPLA3
Thrombin Signaling	1.85	0.0141254	0.0817	0.697	0.200909	0.577	ADCY4,ARHGEF4,CAMK1D,CAMK2B,CAMK2G,GNAI2,MRAS,MYL12A,MYLK,PIK3CG,PPP1CB,PTK2,RAP1A,RASD2,RHOF,RRAS,TBP
Xenobiotic Metabolism PXR Signaling Pathway	1.84	0.0144544	0.0833	0.697	0.200909	2	ABCC2,ALDH1A2,ALDH5A1,ALDH9A1,CAMK2B,CAMK2G,CHST10,CHST3,CYP2C9,CYP3A7,PPP1CB,PPP1R7,PRKAR1A,UGT1A3,UGT1A5,UGT2B7
Synaptic Long Term Potentiation	1.84	0.0144544	0.093	0.697	0.200909	-0.905	CAMK2B,CAMK2G,GRIA4,GRIN2B,MRAS,PPP1CB,PPP1R7,PRKAR1A,RAP1A,RAPGEF3,RASD2,RRAS
Cancer Drug Resistance By Drug Efflux	1.81	0.0154882	0.121	0.684	0.207014	#NUM!	ABCC2,MRAS,PIK3CG,RAP1A,RASD2,RRAS,YBX1
Fatty Acid β-oxidation I	1.8	0.0158489	0.152	0.684	0.207014	0	AUH,ECHDC3,HSD17B4,SDS,SLC27A1
Pyrimidine Deoxyribonucleotides De Novo Biosynthesis I	1.8	0.0158489	0.182	0.684	0.207014	1	CMPK1,NME4,NME7,RRM2
Systemic Lupus Erythematosus Signaling	1.77	0.0169824	0.0786	0.676	0.210863	#NUM!	C8A,C8G,CD22,CD40,FCGR2A,HNRNPC,IGHG1,IGHG2,IGHG4,IGHM,KNG1,MRAS,PIK3CG,RAP1A,RASD2,RRAS,SNRNP200,SNRPD1
Glioma Invasiveness Signaling	1.76	0.017378	0.11	0.676	0.210863	-1.134	MRAS,PIK3CG,PLG,PTK2,RAP1A,RASD2,RHOF,RRAS
Retinoate Biosynthesis I	1.75	0.0177828	0.147	0.676	0.210863	0.447	ALDH1A2,BMP2,NT5C1B,RDH12,RDH13
IL-12 Signaling and Production in Macrophages	1.74	0.018197	0.0902	0.676	0.210863	#NUM!	APOA1,APOA2,APOA4,APOC1,CD40,CLU,LPA,ORM1,PIK3CG,SERPINA1,SPI1,ZNF668
Galactose Degradation I (Leloir Pathway)	1.73	0.0186209	0.4	0.668	0.214783	#NUM!	GALK1,GALK2
IGF-1 Signaling	1.71	0.0194984	0.0962	0.656	0.2208	-0.378	CCN1,JAK1,MRAS,PIK3CG,PRKAR1A,PTK2,RAP1A,RASD2,RRAS,YWHAQ
FcγRIIB Signaling in B Lymphocytes	1.7	0.0199526	0.107	0.656	0.2208	0	CACNA1F,CACNB1,CACNB2,MRAS,PIK3CG,RAP1A,RASD2,RRAS
Autoimmune Thyroid Disease Signaling	1.64	0.0229087	0.122	0.631	0.233884	#NUM!	CD40,HLA-DQB1,HLA-DRA,IGHG1,IGHG2,IGHG4
Hematopoiesis from Pluripotent Stem Cells	1.64	0.0229087	0.122	0.631	0.233884	#NUM!	IGHA1,IGHG1,IGHG2,IGHG4,IGHM,IL7
G Beta Gamma Signaling	1.64	0.0229087	0.0902	0.631	0.233884	1.265	CACNA1F,CACNB1,CACNB2,GNAI2,KCNJ3,MRAS,PIK3CG,PRKAR1A,RAP1A,RASD2,RRAS
Colanic Acid Building Blocks Biosynthesis	1.63	0.0234423	0.214	0.631	0.233884	#NUM!	GALK1,GALK2,TSTA3
Hepatic Fibrosis Signaling Pathway	1.63	0.0234423	0.0688	0.631	0.233884	0	CD40,CDKN1B,COL2A1,FZD7,GLI2,GNAI2,ICAM1,IL18RAP,JAK1,MAP2K6,MMP1,MRAS,MYL12A,MYLK,PIK3CG,PRKAR1A,PTCH2,PTK2,RAP1A,RASD2,RHOF,RRAS,SDHD,SIRT3,SOD2,WNT5B
Germ Cell-Sertoli Cell Junction Signaling	1.62	0.0239883	0.0819	0.631	0.233884	#NUM!	A2M,CDH1,GSN,MAP2K6,MAP3K11,MAP3K14,MRAS,PIK3CG,PTK2,RAP1A,RASD2,RHOF,RRAS,TJP1
CDK5 Signaling	1.6	0.0251189	0.0926	0.623	0.238232	-1	ADCY4,LAMB1,MRAS,NTRK2,PPP1CB,PPP1R7,PRKAR1A,RAP1A,RASD2,RRAS
Glioma Signaling	1.56	0.0275423	0.0909	0.583	0.261216	0.378	CAMK1D,CAMK2B,CAMK2G,CDK4,MRAS,PIK3CG,RAP1A,RASD2,RRAS,SUV39H1
Inhibition of Matrix Metalloproteases	1.52	0.0301995	0.128	0.559	0.276058	-1.342	A2M,MMP1,MMP11,MMP24,MMP3
Antigen Presentation Pathway	1.52	0.0301995	0.128	0.559	0.276058	#NUM!	B2M,CALR,HLA-DQB1,HLA-DRA,PSMB8
Salvage Pathways of Pyrimidine Ribonucleotides	1.47	0.0338844	0.0918	0.521	0.301301	2.333	APOBEC3A,CDK4,CMPK1,GRK4,MAK,MAP2K6,NME4,NME7,TTK
LPS-stimulated MAPK Signaling	1.46	0.0346737	0.0964	0.521	0.301301	0	LBP,MAP2K6,MAP3K14,MRAS,PIK3CG,RAP1A,RASD2,RRAS
Endocannabinoid Developing Neuron Pathway	1.44	0.0363078	0.087	0.516	0.304789	0.707	ADCY4,CDKN1B,GNAI2,MAP2K6,MRAS,PIK3CG,PRKAR1A,RAP1A,RASD2,RRAS
Role of JAK1 and JAK3 in γc Cytokine Signaling	1.44	0.0363078	0.101	0.516	0.304789	#NUM!	IL7,JAK1,MRAS,PIK3CG,RAP1A,RASD2,RRAS
Regulation Of The Epithelial Mesenchymal Transition In Development Pathway	1.44	0.0363078	0.0952	0.516	0.304789	0.707	CDH1,FZD7,GLI2,LOX,PSENEN,PTCH2,SUFU,WNT5B
IL-4 Signaling	1.41	0.0389045	0.0941	0.506	0.311889	#NUM!	HLA-DQB1,HLA-DRA,JAK1,MRAS,PIK3CG,RAP1A,RASD2,RRAS
GM-CSF Signaling	1.41	0.0389045	0.1	0.506	0.311889	0	CAMK2B,CAMK2G,MRAS,PIK3CG,RAP1A,RASD2,RRAS
Neuropathic Pain Signaling In Dorsal Horn Neurons	1.4	0.0398107	0.0891	0.506	0.311889	1	CAMK1D,CAMK2B,CAMK2G,GRIA4,GRIN2B,KCNQ3,NTRK2,PIK3CG,PRKAR1A
Estrogen Biosynthesis	1.39	0.040738	0.119	0.506	0.311889	1.342	CYP2C9,CYP2S1,CYP3A7,HSD17B13,HSD17B4
Sonic Hedgehog Signaling	1.39	0.040738	0.138	0.506	0.311889	1	GLI2,PRKAR1A,PTCH2,SUFU
Virus Entry via Endocytic Pathways	1.38	0.0416869	0.0882	0.502	0.314775	#NUM!	AP1B1,AP2A2,B2M,FYN,MRAS,PIK3CG,RAP1A,RASD2,RRAS
Renin-Angiotensin Signaling	1.38	0.0416869	0.0847	0.502	0.314775	0	ADCY4,MRAS,PIK3CG,PRKAR1A,PTK2,RAP1A,RASD2,REN,RRAS,SHF
CNTF Signaling	1.36	0.0436516	0.105	0.5	0.316228	-0.447	JAK1,MRAS,PIK3CG,RAP1A,RASD2,RRAS
Nicotine Degradation III	1.36	0.0436516	0.105	0.5	0.316228	1.633	CYP2C9,CYP2S1,CYP3A7,UGT1A3,UGT1A5,UGT2B7
Chronic Myeloid Leukemia Signaling	1.35	0.0446684	0.0874	0.5	0.316228	#NUM!	CDK4,CDKN1B,MECOM,MRAS,PIK3CG,RAP1A,RASD2,RRAS,SUV39H1
Systemic Lupus Erythematosus In B Cell Signaling Pathway	1.34	0.0457088	0.0691	0.5	0.316228	-1.147	CCND2,CD22,CD40,EDA,FCGR2A,FYN,IGHA1,IGHG1,IGHM,JAK1,LILRB4,MAP3K14,MRAS,PIK3CG,RAP1A,RASD2,RRAS,SHF,TICAM1
Caveolar-mediated Endocytosis Signaling	1.33	0.0467735	0.0959	0.5	0.316228	#NUM!	B2M,COPA,COPG2,FYN,ITGA7,ITGAE,RAB5C
Non-Small Cell Lung Cancer Signaling	1.33	0.0467735	0.0959	0.5	0.316228	0	CDK4,MRAS,PIK3CG,RAP1A,RASD2,RRAS,SUV39H1
Acute Myeloid Leukemia Signaling	1.31	0.0489779	0.0899	0.5	0.316228	0	KIT,MAP2K6,MRAS,PIK3CG,RAP1A,RASD2,RRAS,SPI1
PI3K Signaling in B Lymphocytes	1.3	0.0501187	0.0797	0.5	0.316228	0.333	CAMK2B,CAMK2G,CD180,CD40,FYN,MRAS,PIK3CG,PLEKHA1,RAP1A,RASD2,RRAS
Role of Macrophages, Fibroblasts and Endothelial Cells in Rheumatoid Arthritis	1.3	0.0501187	0.0669	0.5	0.316228	#NUM!	ADAMTS4,CAMK2B,CAMK2G,FZD7,ICAM1,IGHG1,IGHG2,IGHG4,IL18RAP,IL7,MAP2K6,MAP3K14,MMP1,MMP3,MRAS,PIK3CG,RAP1A,RASD2,ROR2,RRAS,WNT5B
Gustation Pathway	1.3	0.0501187	0.0774	0.5	0.316228	#NUM!	ADCY4,ASIC1,CACNA1F,CACNB1,CACNB2,P2RY1,PDE1B,PDE2A,PDE6B,PRKAR1A,TAS2R50,TAS2R60
Regulation of Cellular Mechanics by Calpain Protease	1.3	0.0501187	0.0946	0.5	0.316228	-1.342	CDK4,CDKN1B,MRAS,PTK2,RAP1A,RASD2,RRAS
LPS/IL-1 Mediated Inhibition of RXR Function	1.29	0.0512861	0.0711	0.5	0.316228	-0.816	ABCC2,ALDH1A2,ALDH5A1,ALDH9A1,APOC1,CHST10,CHST3,CPT1C,CYP2C9,CYP3A7,FABP5,FABP7,IL18RAP,LBP,SCARB1,SLC27A1
Insulin Receptor Signaling	1.29	0.0512861	0.0791	0.5	0.316228	0	ASIC1,FYN,JAK1,MRAS,PIK3CG,PPP1CB,PPP1R7,PRKAR1A,RAP1A,RASD2,RRAS
PPARα/RXRα Activation	1.27	0.0537032	0.0733	0.5	0.316228	0.277	ADCY4,AP2A2,APOA1,APOA2,CYP2C9,IL18RAP,MAP2K6,MAP3K14,MRAS,PRKAR1A,RAP1A,RASD2,RRAS,SLC27A1
Angiopoietin Signaling	1.27	0.0537032	0.0933	0.5	0.316228	-1	GRB14,MRAS,PIK3CG,PTK2,RAP1A,RASD2,RRAS
Estrogen-Dependent Breast Cancer Signaling	1.27	0.0537032	0.0933	0.5	0.316228	0	HSD17B13,HSD17B4,MRAS,PIK3CG,RAP1A,RASD2,RRAS
Endometrial Cancer Signaling	1.27	0.0537032	0.1	0.5	0.316228	0.447	CDH1,MRAS,PIK3CG,RAP1A,RASD2,RRAS
Melatonin Degradation I	1.27	0.0537032	0.1	0.5	0.316228	1.633	CYP2C9,CYP2S1,CYP3A7,UGT1A3,UGT1A5,UGT2B7
Hereditary Breast Cancer Signaling	1.27	0.0537032	0.0786	0.5	0.316228	#NUM!	CDK4,FAAP24,FANCD2,FANCF,FANCM,MRAS,PIK3CG,POLR2I,RAP1A,RASD2,RRAS
Actin Cytoskeleton Signaling	1.26	0.0549541	0.0705	0.499	0.316957	-0.577	ARHGEF4,GSN,IQGAP3,KNG1,LBP,MRAS,MYH2,MYL12A,MYLK,PIK3CG,PPP1CB,PTK2,RAP1A,RASD2,RRAS,TIAM2
NF-κB Activation by Viruses	1.25	0.0562341	0.0921	0.498	0.317687	0	MAP3K14,MRAS,PIK3CG,RAP1A,RASD2,RRAS,TBP
Neurotrophin/TRK Signaling	1.25	0.0562341	0.0921	0.498	0.317687	0.447	MAP2K6,MRAS,NTRK2,PIK3CG,RAP1A,RASD2,RRAS
Paxillin Signaling	1.24	0.057544	0.0833	0.498	0.317687	-0.816	ARF6,ITGA7,ITGAE,MRAS,PIK3CG,PTK2,RAP1A,RASD2,RRAS
IL-2 Signaling	1.24	0.057544	0.0984	0.498	0.317687	-0.447	JAK1,MRAS,PIK3CG,RAP1A,RASD2,RRAS
Tumor Microenvironment Pathway	1.24	0.057544	0.0739	0.498	0.317687	0.277	ICAM1,MAP3K14,MMP1,MMP11,MMP24,MMP3,MRAS,PIK3CG,RAP1A,RASD2,RRAS,SLC2A1,TNC
Cardiac β-adrenergic Signaling	1.23	0.0588844	0.0775	0.498	0.317687	-0.632	ADCY4,ATP2A2,MRAS,PALM2AKAP2,PDE1B,PDE2A,PDE6B,PKIB,PPP1CB,PPP1R7,PRKAR1A
IL-6 Signaling	1.22	0.060256	0.0794	0.493	0.321366	0	A2M,IL18RAP,LBP,MAP2K6,MAP3K14,MRAS,PIK3CG,RAP1A,RASD2,RRAS
Endocannabinoid Cancer Inhibition Pathway	1.21	0.0616595	0.0769	0.493	0.321366	0.302	ADCY4,CASP2,CCND2,CDH1,CDKN1B,GNAI2,MAP2K6,PIK3CG,PRKAR1A,PTK2,SMPD2
Xenobiotic Metabolism General Signaling Pathway	1.21	0.0616595	0.0769	0.493	0.321366	0.905	MAP2K6,MAP3K11,MAP3K14,MRAS,PIK3CG,RAP1A,RASD2,RRAS,UGT1A3,UGT1A5,UGT2B7
Role of MAPK Signaling in Promoting the Pathogenesis of Influenza	1.2	0.0630957	0.0818	0.492	0.322107	1.667	ATP6V1C1,ATP6V1E1,ATP6V1G1,MAP2K6,MRAS,PNPLA3,RAP1A,RASD2,RRAS
Melanocyte Development and Pigmentation Signaling	1.2	0.0630957	0.0851	0.492	0.322107	-0.378	ADCY4,KIT,MRAS,PIK3CG,PRKAR1A,RAP1A,RASD2,RRAS
ErbB Signaling	1.2	0.0630957	0.0851	0.492	0.322107	1.134	MAP2K6,MRAS,NRG1,NRG3,PIK3CG,RAP1A,RASD2,RRAS
Role of NFAT in Cardiac Hypertrophy	1.2	0.0630957	0.0701	0.492	0.322107	1.604	ADCY4,CACNA1F,CACNB1,CACNB2,CAMK1D,CAMK2B,CAMK2G,GNAI2,MAP2K6,MRAS,PIK3CG,PRKAR1A,RAP1A,RASD2,RRAS
Thyroid Cancer Signaling	1.17	0.0676083	0.0886	0.474	0.335738	0.378	CDH1,MRAS,NTRK2,PIK3CG,RAP1A,RASD2,RRAS
Communication between Innate and Adaptive Immune Cells	1.15	0.0707946	0.0833	0.46	0.346737	#NUM!	B2M,CD40,HLA-DRA,IGHA1,IGHG1,IGHG2,IGHG4,IGHM
Role of Osteoblasts, Osteoclasts and Chondrocytes in Rheumatoid Arthritis	1.14	0.0724436	0.0688	0.458	0.348337	#NUM!	ADAMTS4,BMP2,CALCR,FZD7,GSN,IL18RAP,IL7,MAP2K6,MAP3K14,MMP1,MMP3,PIK3CG,TAB2,TNFRSF11A,WNT5B
Prostanoid Biosynthesis	1.14	0.0724436	0.2	0.458	0.348337	#NUM!	CYP2S1,PTGES3
Calcium Transport I	1.14	0.0724436	0.2	0.458	0.348337	#NUM!	ATP2A2,ATP2B2
Nicotine Degradation II	1.13	0.074131	0.0923	0.458	0.348337	1.633	CYP2C9,CYP2S1,CYP3A7,UGT1A3,UGT1A5,UGT2B7
Superpathway of Melatonin Degradation	1.13	0.074131	0.0923	0.458	0.348337	1.633	CYP2C9,CYP2S1,CYP3A7,UGT1A3,UGT1A5,UGT2B7
G-Protein Coupled Receptor Signaling	1.13	0.074131	0.0657	0.458	0.348337	#NUM!	ADCY4,CALCR,CAMK2B,CAMK2G,FYN,GNAI2,GRK4,HRH2,MRAS,PDE1B,PDE2A,PDE6B,PIK3CG,PRKAR1A,RAP1A,RAPGEF3,RASD2,RRAS
Regulation of eIF4 and p70S6K Signaling	1.12	0.0758578	0.0723	0.458	0.348337	0	EIF2S1,EIF3B,EIF3F,MRAS,PIK3CG,RAP1A,RASD2,RPS10,RPS23,RPS5,RPS8,RRAS
CDP-diacylglycerol Biosynthesis I	1.12	0.0758578	0.136	0.458	0.348337	#NUM!	AGPAT4,GPAT3,PNPLA3
Pyridoxal 5'-phosphate Salvage Pathway	1.11	0.0776247	0.0909	0.446	0.358096	1.633	CDK4,GRK4,MAK,MAP2K6,PDXK,TTK
UVC-Induced MAPK Signaling	1.09	0.0812831	0.098	0.439	0.363915	0	MRAS,RAP1A,RASD2,RRAS,SMPD2
Role of Tissue Factor in Cancer	1.09	0.0812831	0.0776	0.439	0.363915	#NUM!	CCN1,F10,FYN,MMP1,MRAS,PIK3CG,RAP1A,RASD2,RRAS
GDP-glucose Biosynthesis	1.06	0.0870964	0.182	0.429	0.372392	#NUM!	HK3,PGM2
Kinetochore Metaphase Signaling Pathway	1.06	0.0870964	0.0792	0.429	0.372392	1.134	CENPO,DSN1,NUF2,PPP1CB,PPP1R7,SPC25,STAG3,TTK
Spermine Biosynthesis	1.05	0.0891251	0.5	0.429	0.372392	#NUM!	SMS
Alanine Degradation III	1.05	0.0891251	0.5	0.429	0.372392	#NUM!	GPT2
Alanine Biosynthesis II	1.05	0.0891251	0.5	0.429	0.372392	#NUM!	GPT2
L-cysteine Degradation III	1.05	0.0891251	0.5	0.429	0.372392	#NUM!	MPST
4-hydroxyproline Degradation I	1.05	0.0891251	0.5	0.429	0.372392	#NUM!	HOGA1
GDP-L-fucose Biosynthesis I (from GDP-D-mannose)	1.05	0.0891251	0.5	0.429	0.372392	#NUM!	TSTA3
Role of NANOG in Mammalian Embryonic Stem Cell Pluripotency	1.04	0.0912011	0.0756	0.424	0.376704	-0.447	BMP2,FZD7,JAK1,MRAS,PIK3CG,RAP1A,RASD2,RRAS,WNT5B
SPINK1 General Cancer Pathway	1.03	0.0933254	0.087	0.424	0.376704	-0.447	JAK1,MRAS,PIK3CG,RAP1A,RASD2,RRAS
Phosphatidylglycerol Biosynthesis II (Non-plastidic)	1.03	0.0933254	0.125	0.424	0.376704	#NUM!	AGPAT4,GPAT3,PNPLA3
Vitamin-C Transport	1.03	0.0933254	0.125	0.424	0.376704	#NUM!	GJB2,SLC2A1,STOM
Axonal Guidance Signaling	1.02	0.0954993	0.0587	0.419	0.381066	#NUM!	ADAMTS1,ADAMTS10,ADAMTS16,ADAMTS4,BMP2,FYN,FZD7,GLI2,GNAI2,MMP1,MMP11,MMP24,MMP3,MRAS,MYL12A,NTN4,NTRK2,PIK3CG,PRKAR1A,PTCH2,PTK2,RAP1A,RASD2,RRAS,SEMA3A,SEMA3D,SEMA3G,SUFU,WNT5B
Allograft Rejection Signaling	1.02	0.0954993	0.0814	0.419	0.381066	#NUM!	B2M,CD40,HLA-DQB1,HLA-DRA,IGHG1,IGHG2,IGHG4
IL-10 Signaling	1.01	0.0977237	0.0857	0.416	0.383707	#NUM!	FCGR2A,IL18RAP,JAK1,LBP,MAP2K6,MAP3K14
cAMP-mediated signaling	1	0.1	0.0655	0.416	0.383707	-1.387	ADCY4,CAMK1D,CAMK2B,CAMK2G,GNAI2,GRK4,HRH2,PALM2AKAP2,PDE1B,PDE2A,PDE6B,PKIB,PRKAR1A,RAP1A,RAPGEF3
Protein Kinase A Signaling	1	0.1	0.06	0.416	0.383707	-0.218	ADCY4,CAMK2B,CAMK2G,CDC25A,DUSP10,DUSP16,EYA1,GNAI2,MYH2,MYL12A,MYLK,PALM2AKAP2,PDE1B,PDE2A,PDE6B,PPP1CB,PPP1R7,PRKAR1A,PTCH2,PTK2,PTPRH,PTPRO,RAP1A,YWHAQ
Glucose and Glucose-1-phosphate Degradation	1	0.1	0.167	0.416	0.383707	#NUM!	HK3,PGM2
Clathrin-mediated Endocytosis Signaling	0.996	0.100925	0.0674	0.416	0.383707	#NUM!	AP1B1,AP2A2,APOA1,APOA2,APOA4,APOC1,ARF6,CLU,LPA,ORM1,PIK3CG,RAB5C,SERPINA1
Ovarian Cancer Signaling	0.996	0.100925	0.0719	0.416	0.383707	0.816	CDK4,FZD7,MRAS,PIK3CG,PRKAR1A,RAP1A,RASD2,RRAS,SUV39H1,WNT5B
Semaphorin Neuronal Repulsive Signaling Pathway	0.996	0.100925	0.0719	0.416	0.383707	-1.897	ACAN,FYN,MAP2K6,MYL12A,PIK3CG,PPP1CB,PRKAR1A,RRAS,SEMA3A,VCAN
Bupropion Degradation	0.991	0.102094	0.12	0.415	0.384592	#NUM!	CYP2C9,CYP2S1,CYP3A7
Reelin Signaling in Neurons	0.987	0.103039	0.0738	0.415	0.384592	1	ARHGEF4,CAMK2B,CAMK2G,FYN,GRIN2B,MAP2K6,MAP3K11,PIK3CG,RAP1A
Ceramide Signaling	0.979	0.104954	0.0795	0.411	0.38815	-0.447	CTSD,MRAS,PIK3CG,RAP1A,RASD2,RRAS,SMPD2
Basal Cell Carcinoma Signaling	0.967	0.107895	0.0833	0.407	0.391742	-1	BMP2,FZD7,GLI2,PTCH2,SUFU,WNT5B
PAK Signaling	0.963	0.108893	0.0755	0.407	0.391742	-0.378	MRAS,MYL12A,MYLK,PIK3CG,PTK2,RAP1A,RASD2,RRAS
RANK Signaling in Osteoclasts	0.963	0.108893	0.0787	0.407	0.391742	0.378	GSN,MAP2K6,MAP3K11,MAP3K14,PIK3CG,TAB2,TNFRSF11A
T Cell Receptor Signaling	0.963	0.108893	0.0755	0.407	0.391742	#NUM!	FYN,MRAS,PIK3CG,PTPRH,RAP1A,RASD2,RRAS,SHB
PD-1, PD-L1 cancer immunotherapy pathway	0.963	0.108893	0.0755	0.407	0.391742	1.134	B2M,CDKN1B,FOXP3,HLA-DQB1,HLA-DRA,JAK1,LATS1,PIK3CG
Estrogen-mediated S-phase Entry	0.951	0.111944	0.115	0.406	0.392645	#NUM!	CDC25A,CDK4,CDKN1B
D-myo-inositol (1,4,5,6)-Tetrakisphosphate Biosynthesis	0.951	0.111944	0.0704	0.406	0.392645	0	CDC25A,DUSP10,DUSP16,NUDT2,NUDT9,PPP1R16B,PPP1R7,PTPRH,PTPRO,STYXL1
D-myo-inositol (3,4,5,6)-tetrakisphosphate Biosynthesis	0.951	0.111944	0.0704	0.406	0.392645	0	CDC25A,DUSP10,DUSP16,NUDT2,NUDT9,PPP1R16B,PPP1R7,PTPRH,PTPRO,STYXL1
Colorectal Cancer Metastasis Signaling	0.943	0.114025	0.0632	0.402	0.396278	0.258	ADCY4,CDH1,FZD7,JAK1,MMP1,MMP11,MMP24,MMP3,MRAS,PIK3CG,PRKAR1A,RAP1A,RASD2,RHOF,RRAS,WNT5B
NF-κB Signaling	0.939	0.11508	0.067	0.402	0.396278	0.302	BMP2,CD40,MAP2K6,MAP3K14,MRAS,NTRK2,PIK3CG,RAP1A,RASD2,RRAS,TAB2,TNFRSF11A
GP6 Signaling Pathway	0.939	0.11508	0.072	0.402	0.396278	0.333	COL15A1,COL22A1,COL2A1,FYN,GP6,LAMB1,LAMB2,PIK3CG,PTK2
Prostate Cancer Signaling	0.924	0.119124	0.0769	0.39	0.40738	#NUM!	CDKN1B,MRAS,PIK3CG,RAP1A,RASD2,RRAS,SUV39H1
IL-1 Signaling	0.907	0.12388	0.0761	0.383	0.414	0.447	ADCY4,GNAI2,MAP2K6,MAP3K14,MRAS,PRKAR1A,TAB2
P2Y Purigenic Receptor Signaling Pathway	0.907	0.12388	0.0709	0.383	0.414	0.707	ADCY4,GNAI2,MRAS,P2RY1,PIK3CG,PRKAR1A,RAP1A,RASD2,RRAS
IL-15 Signaling	0.903	0.125026	0.08	0.383	0.414	0	JAK1,MRAS,PIK3CG,RAP1A,RASD2,RRAS
Endocannabinoid Neuronal Synapse Pathway	0.893	0.127938	0.0703	0.383	0.414	1	ADCY4,CACNA1F,CACNB1,CACNB2,GNAI2,GRIA4,GRIN2B,KCNJ3,PRKAR1A
L-carnitine Biosynthesis	0.886	0.130017	0.333	0.383	0.414	#NUM!	ALDH9A1
Guanine and Guanosine Salvage I	0.886	0.130017	0.333	0.383	0.414	#NUM!	HPRT1
Anandamide Degradation	0.886	0.130017	0.333	0.383	0.414	#NUM!	FAAH2
Thyroid Hormone Biosynthesis	0.886	0.130017	0.333	0.383	0.414	#NUM!	CTSD
4-aminobutyrate Degradation I	0.886	0.130017	0.333	0.383	0.414	#NUM!	ALDH5A1
L-serine Degradation	0.886	0.130017	0.333	0.383	0.414	#NUM!	SDS
Macropinocytosis Signaling	0.886	0.130017	0.0789	0.383	0.414	-0.447	ARF6,MRAS,PIK3CG,RAP1A,RASD2,RRAS
HMGB1 Signaling	0.883	0.130918	0.0667	0.383	0.414	-0.333	EDA,HMGB1,ICAM1,MAP2K6,MRAS,PIK3CG,PLAT,RAP1A,RASD2,RHOF,RRAS
p70S6K Signaling	0.879	0.13213	0.0698	0.382	0.414954	-1.134	EEF2K,GNAI2,JAK1,MRAS,PIK3CG,RAP1A,RASD2,RRAS,YWHAQ
Dendritic Cell Maturation	0.876	0.133045	0.0652	0.382	0.414954	-0.577	B2M,CD40,COL2A1,FCGR2A,HLA-DQB1,HLA-DRA,ICAM1,IGHG1,IGHG2,IGHG4,MAP3K14,PIK3CG
3-phosphoinositide Biosynthesis	0.87	0.134896	0.0663	0.379	0.41783	0.302	CDC25A,DUSP10,DUSP16,NUDT2,NUDT9,PIK3CG,PPP1R16B,PPP1R7,PTPRH,PTPRO,STYXL1
Maturity Onset Diabetes of Young (MODY) Signaling	0.866	0.136144	0.0833	0.378	0.418794	#NUM!	ALDOB,APOA1,APOA2,APOA4,APOC1
Antiproliferative Role of Somatostatin Receptor 2	0.866	0.136144	0.0779	0.378	0.418794	0.447	CDKN1B,MRAS,PIK3CG,RAP1A,RASD2,RRAS
Retinol Biosynthesis	0.86	0.138038	0.0909	0.377	0.419759	#NUM!	DAGLB,PNPLA3,RDH12,RDH13
α-Adrenergic Signaling	0.854	0.139959	0.0737	0.372	0.42462	-1	ADCY4,GNAI2,MRAS,PRKAR1A,RAP1A,RASD2,RRAS
Cellular Effects of Sildenafil (Viagra)	0.851	0.140929	0.0687	0.37	0.42658	#NUM!	ADCY4,KCNQ3,MYH2,MYL12A,MYLK,PDE1B,PDE2A,PPP1CB,PRKAR1A
NGF Signaling	0.833	0.146893	0.0702	0.357	0.439542	0.378	MAP3K11,MAP3K14,MRAS,PIK3CG,RAP1A,RASD2,RRAS,SMPD2
IL-3 Signaling	0.827	0.148936	0.0759	0.355	0.44157	-0.447	JAK1,MRAS,PIK3CG,RAP1A,RASD2,RRAS
Phagosome Maturation	0.827	0.148936	0.0662	0.355	0.44157	#NUM!	ATP6V1C1,ATP6V1E1,ATP6V1G1,B2M,CALR,CTSD,DYNC1I2,HLA-DRA,RAB5C,SNAP25
NRF2-mediated Oxidative Stress Response	0.818	0.152055	0.0635	0.354	0.442588	1.134	ABCC2,DNAJC15,DNAJC9,MAP2K6,MRAS,PIK3CG,RAP1A,RASD2,RRAS,SCARB1,SOD2,UBE2K
Apelin Endothelial Signaling Pathway	0.818	0.152055	0.0696	0.354	0.442588	0.378	ADCY4,GNAI2,ICAM1,MRAS,PIK3CG,RAP1A,RASD2,RRAS
Xenobiotic Metabolism CAR Signaling Pathway	0.818	0.152055	0.0635	0.354	0.442588	1.155	ABCC2,ALDH1A2,ALDH5A1,ALDH9A1,CHST10,CHST3,CYP2C9,CYP3A7,MAP2K6,UGT1A3,UGT1A5,UGT2B7
Renal Cell Carcinoma Signaling	0.81	0.154882	0.075	0.353	0.443609	0	MRAS,PIK3CG,RAP1A,RASD2,RRAS,SLC2A1
Role of MAPK Signaling in the Pathogenesis of Influenza	0.81	0.154882	0.075	0.353	0.443609	#NUM!	MAP2K6,MRAS,PNPLA3,RAP1A,RASD2,RRAS
JAK/Stat Signaling	0.81	0.154882	0.075	0.353	0.443609	-0.447	JAK1,MRAS,PIK3CG,RAP1A,RASD2,RRAS
Thrombopoietin Signaling	0.804	0.157036	0.0794	0.352	0.444631	0	MRAS,PIK3CG,RAP1A,RASD2,RRAS
UVA-Induced MAPK Signaling	0.804	0.157036	0.0714	0.352	0.444631	0	MRAS,PARP8,PIK3CG,RAP1A,RASD2,RRAS,SMPD2
mTOR Signaling	0.796	0.159956	0.0619	0.352	0.444631	-0.447	ARHGAP8/PRR5-ARHGAP8,EIF3B,EIF3F,MRAS,PIK3CG,RAP1A,RASD2,RHOF,RPS10,RPS23,RPS5,RPS8,RRAS
STAT3 Pathway	0.796	0.159956	0.0667	0.352	0.444631	-0.378	CDC25A,IL18RAP,MAP3K11,MRAS,NTRK2,RAP1A,RASD2,RRAS,TNFRSF11A
Prolactin Signaling	0.793	0.161065	0.0741	0.352	0.444631	-0.447	FYN,MRAS,PIK3CG,RAP1A,RASD2,RRAS
Sphingosine-1-phosphate Signaling	0.79	0.162181	0.0684	0.352	0.444631	-0.378	ADCY4,ASAH2,CASP2,GNAI2,PIK3CG,PTK2,RHOF,SMPD2
Glutaryl-CoA Degradation	0.79	0.162181	0.125	0.352	0.444631	#NUM!	CYP2S1,HSD17B4
VEGF Signaling	0.788	0.16293	0.0707	0.352	0.444631	-0.447	EIF2S1,MRAS,PIK3CG,PTK2,RAP1A,RASD2,RRAS
Acetone Degradation I (to Methylglyoxal)	0.785	0.164059	0.0968	0.352	0.444631	#NUM!	CYP2C9,CYP2S1,CYP3A7
Regulation of the Epithelial-Mesenchymal Transition Pathway	0.785	0.164059	0.0625	0.352	0.444631	#NUM!	CDH1,FZD7,JAK1,LOX,MAP2K6,MRAS,PIK3CG,PSENEN,RAP1A,RASD2,RRAS,WNT5B
Androgen Signaling	0.783	0.164816	0.0662	0.352	0.444631	1.633	CACNA1F,CACNB1,CACNB2,CALR,GNAI2,MRAS,POLR2I,PRKAR1A,TBP
PTEN Signaling	0.783	0.164816	0.0662	0.352	0.444631	0	CDKN1B,MRAS,NTRK2,PIK3CG,PTK2,RAP1A,RASD2,RRAS,TNFRSF11A
PEDF Signaling	0.775	0.16788	0.0732	0.348	0.448745	-0.447	MRAS,PIK3CG,RAP1A,RASD2,RRAS,SOD2
CD40 Signaling	0.764	0.172187	0.0769	0.343	0.453942	1.342	CD40,ICAM1,MAP2K6,MAP3K14,PIK3CG
HER-2 Signaling in Breast Cancer	0.764	0.172187	0.0619	0.343	0.453942	1.155	ARF4,ARF6,CDK4,CDKN1B,COX4I1,FYN,MRAS,NRG1,PIK3CG,RAP1A,RASD2,RRAS
3-phosphoinositide Degradation	0.764	0.172187	0.0641	0.343	0.453942	0	CDC25A,DUSP10,DUSP16,NUDT2,NUDT9,PPP1R16B,PPP1R7,PTPRH,PTPRO,STYXL1
D-myo-inositol-5-phosphate Metabolism	0.752	0.177011	0.0637	0.339	0.458142	0	CDC25A,DUSP10,DUSP16,NUDT2,NUDT9,PPP1R16B,PPP1R7,PTPRH,PTPRO,STYXL1
HGF Signaling	0.747	0.179061	0.0667	0.339	0.458142	-0.378	MAP3K11,MAP3K14,MRAS,PIK3CG,PTK2,RAP1A,RASD2,RRAS
γ-linolenate Biosynthesis II (Animals)	0.747	0.179061	0.118	0.339	0.458142	#NUM!	FADS2,SLC27A1
Mitochondrial L-carnitine Shuttle Pathway	0.747	0.179061	0.118	0.339	0.458142	#NUM!	CPT1C,SLC27A1
Histamine Degradation	0.747	0.179061	0.118	0.339	0.458142	#NUM!	ALDH1A2,ALDH9A1
SAPK/JNK Signaling	0.742	0.181134	0.0686	0.339	0.458142	0	DUSP10,MAP3K11,MRAS,PIK3CG,RAP1A,RASD2,RRAS
IL-15 Production	0.735	0.184077	0.0661	0.339	0.458142	-0.707	FYN,JAK1,KIT,MAP2K6,MAP3K11,NTRK2,PTK2,ROR2
Rac Signaling	0.735	0.184077	0.0661	0.339	0.458142	0.378	IQGAP3,MAP3K11,MRAS,PIK3CG,PTK2,RAP1A,RASD2,RRAS
Th1 Pathway	0.735	0.184077	0.0661	0.339	0.458142	-0.378	CD40,HLA-DQB1,HLA-DRA,ICAM1,JAK1,MAP2K6,PIK3CG,PSENEN
Natural Killer Cell Signaling	0.733	0.184927	0.0609	0.339	0.458142	0.577	B2M,COL2A1,FCGR2A,FYN,IL18RAP,MAP3K11,MAP3K14,MRAS,PIK3CG,RAP1A,RASD2,RRAS
Adrenomedullin signaling pathway	0.733	0.184927	0.0609	0.339	0.458142	0.632	ADCY4,KCNQ3,MAP2K6,MRAS,MYLK,PIK3CG,PRKAR1A,PTK2,RAP1A,RASD2,RRAS,SHF
Mouse Embryonic Stem Cell Pluripotency	0.728	0.187068	0.068	0.339	0.458142	-0.816	FZD7,JAK1,MRAS,PIK3CG,RAP1A,RASD2,RRAS
Serotonin Degradation	0.728	0.187068	0.0746	0.339	0.458142	0.447	ALDH1A2,ALDH9A1,UGT1A3,UGT1A5,UGT2B7
Pyrimidine Ribonucleotides Interconversion	0.728	0.187068	0.0909	0.339	0.458142	#NUM!	CMPK1,NME4,NME7
BMP signaling pathway	0.726	0.187932	0.0706	0.339	0.458142	0.447	BMP2,MRAS,PRKAR1A,RAP1A,RASD2,RRAS
Xenobiotic Metabolism AHR Signaling Pathway	0.726	0.187932	0.0706	0.339	0.458142	0	ALDH1A2,ALDH5A1,ALDH9A1,PTGES3,UGT1A3,UGT1A5
Assembly of RNA Polymerase II Complex	0.719	0.190985	0.08	0.335	0.462381	2	POLR2I,TAF4B,TAF7,TBP
FAK Signaling	0.714	0.193197	0.0673	0.332	0.465586	#NUM!	FYN,MRAS,PIK3CG,PTK2,RAP1A,RASD2,RRAS
Superpathway of Inositol Phosphate Compounds	0.712	0.194089	0.0603	0.332	0.465586	0.577	CDC25A,DUSP10,DUSP16,IP6K3,NUDT2,NUDT9,PIK3CG,PPP1R16B,PPP1R7,PTPRH,PTPRO,STYXL1
PDGF Signaling	0.71	0.194984	0.0698	0.331	0.466659	-0.447	JAK1,MRAS,PIK3CG,RAP1A,RASD2,RRAS
IL-8 Signaling	0.701	0.199067	0.06	0.326	0.472063	-0.632	CCND2,CDH1,DEFA1 (includes others),GNAI2,ICAM1,MRAS,PIK3CG,PTK2,RAP1A,RASD2,RHOF,RRAS
Neuregulin Signaling	0.699	0.199986	0.0667	0.326	0.472063	0.816	CDKN1B,MRAS,NRG1,NRG3,RAP1A,RASD2,RRAS
CCR3 Signaling in Eosinophils	0.695	0.201837	0.0645	0.323	0.475335	0	GNAI2,MRAS,MYLK,PIK3CG,PPP1CB,RAP1A,RASD2,RRAS
Neuroinflammation Signaling Pathway	0.688	0.205116	0.0567	0.321	0.477529	0	B2M,CD40,GABRB1,GABRD,GRIN2B,HLA-DQB1,HLA-DRA,HMGB1,ICAM1,JAK1,KCNJ3,MMP3,PIK3CG,PSENEN,SLC6A13,SOD2,TICAM1
Protein Citrullination	0.684	0.207014	0.2	0.321	0.477529	#NUM!	PADI3
Serine Biosynthesis	0.684	0.207014	0.2	0.321	0.477529	#NUM!	PHGDH
Tyrosine Degradation I	0.684	0.207014	0.2	0.321	0.477529	#NUM!	HPD
Glutamate Degradation III (via 4-aminobutyrate)	0.684	0.207014	0.2	0.321	0.477529	#NUM!	ALDH5A1
ERK/MAPK Signaling	0.682	0.20797	0.0594	0.321	0.477529	-1.265	FYN,MRAS,PIK3CG,PPP1CB,PPP1R7,PRKAR1A,PTK2,RAP1A,RAPGEF3,RASD2,RRAS,YWHAQ
DNA Methylation and Transcriptional Repression Signaling	0.676	0.210863	0.0857	0.321	0.477529	#NUM!	H4C11,H4C12,SAP30
Pyrimidine Ribonucleotides De Novo Biosynthesis	0.676	0.210863	0.0857	0.321	0.477529	#NUM!	CMPK1,NME4,NME7
GADD45 Signaling	0.674	0.211836	0.105	0.321	0.477529	#NUM!	CCND2,CDK4
Oxidative Ethanol Degradation III	0.674	0.211836	0.105	0.321	0.477529	#NUM!	ALDH1A2,ALDH9A1
Corticotropin Releasing Hormone Signaling	0.672	0.212814	0.0621	0.321	0.477529	-1.667	ADCY4,CACNA1F,CACNB1,CACNB2,GLI2,GNAI2,PRKAR1A,PTCH2,RAP1A
Ferroptosis Signaling Pathway	0.672	0.212814	0.0635	0.321	0.477529	0	ARF4,ARF6,FANCD2,GPX4,MRAS,RAP1A,RASD2,RRAS
Sperm Motility	0.67	0.213796	0.0583	0.321	0.477529	0.378	FYN,JAK1,KIT,MAP2K6,MAP3K11,MRAS,NTRK2,PDE1B,PDE2A,PNPLA3,PRKAR1A,PTK2,ROR2
Glioblastoma Multiforme Signaling	0.664	0.21677	0.0606	0.318	0.480839	0	CDK4,CDKN1B,FZD7,MRAS,PIK3CG,RAP1A,RASD2,RHOF,RRAS,WNT5B
Small Cell Lung Cancer Signaling	0.658	0.219786	0.0704	0.316	0.483059	1	CDK4,CDKN1B,PIK3CG,PTK2,SUV39H1
Insulin Secretion Signaling Pathway	0.658	0.219786	0.0574	0.316	0.483059	0.535	ADCY4,CAMK2B,CAMK2G,EIF2S1,FYN,JAK1,NALCN,PIK3CG,PRKAR1A,RAP1A,SLC2A1,SNAP25,SPCS2,SRP9
Interferon Signaling	0.652	0.222844	0.0833	0.312	0.487528	#NUM!	JAK1,OAS1,PSMB8
CXCR4 Signaling	0.642	0.228034	0.0599	0.311	0.488652	-1	ADCY4,GNAI2,MRAS,MYL12A,PIK3CG,PTK2,RAP1A,RASD2,RHOF,RRAS
Melatonin Signaling	0.642	0.228034	0.0694	0.311	0.488652	0.447	CAMK2B,CAMK2G,GNAI2,MAP2K6,PRKAR1A
ERK5 Signaling	0.642	0.228034	0.0694	0.311	0.488652	0	MRAS,RAP1A,RASD2,RRAS,YWHAQ
Phospholipase C Signaling	0.64	0.229087	0.0564	0.311	0.488652	-1.941	ADCY4,ARHGEF4,FCGR2A,FYN,IGHG1,IGHG2,IGHG4,MRAS,MYL12A,PPP1CB,RAP1A,RAPGEF3,RASD2,RHOF,RRAS
The Visual Cycle	0.64	0.229087	0.1	0.311	0.488652	#NUM!	RDH12,RDH13
Fatty Acid α-oxidation	0.64	0.229087	0.1	0.311	0.488652	#NUM!	ALDH1A2,ALDH9A1
IL-17 Signaling	0.638	0.230144	0.0588	0.311	0.488652	-0.302	EDA,JAK1,MAP2K6,MAP3K14,MMP3,MRAS,PIK3CG,RAP1A,RASD2,RRAS,TAB2
Estrogen Receptor Signaling	0.629	0.234963	0.0549	0.305	0.49545	0.471	ADCY4,GNAI2,JAK1,MMP1,MMP11,MMP24,MMP3,MRAS,MYL12A,PIK3CG,PPP1CB,PRKAR1A,RAP1A,RASD2,RRAS,SDHD,SHF,SOD2
Complement System	0.629	0.234963	0.0811	0.305	0.49545	#NUM!	C8A,C8G,SERPING1
iCOS-iCOSL Signaling in T Helper Cells	0.622	0.238781	0.0631	0.302	0.498884	0	CAMK2B,CAMK2G,CD40,HLA-DQB1,HLA-DRA,PIK3CG,PLEKHA1
CREB Signaling in Neurons	0.62	0.239883	0.052	0.302	0.498884	2.414	ADCY4,ADGRA2,ADGRB1,ADGRE1,CACNA1F,CACNB1,CACNB2,CALCR,CAMK2B,CAMK2G,CCR6,FZD7,GNAI2,GPR34,GPRC5A,GRIA4,GRIN2B,GRPR,HRH2,LTB4R2,MRAS,NTRK2,P2RY1,PIK3CG,POLR2I,PRKAR1A,RAP1A,RASD2,RRAS,TBP,TNFRSF11A
NAD Biosynthesis from 2-amino-3-carboxymuconate Semialdehyde	0.614	0.24322	0.167	0.302	0.498884	#NUM!	NMNAT1
Ceramide Biosynthesis	0.614	0.24322	0.167	0.302	0.498884	#NUM!	SPTLC3
Ceramide Degradation	0.614	0.24322	0.167	0.302	0.498884	#NUM!	ASAH2
NAD Biosynthesis III	0.614	0.24322	0.167	0.302	0.498884	#NUM!	NMNAT1
Gα12/13 Signaling	0.613	0.243781	0.0611	0.302	0.498884	-0.378	CDH1,MRAS,MYL12A,PIK3CG,PTK2,RAP1A,RASD2,RRAS
Putrescine Degradation III	0.609	0.246037	0.0952	0.302	0.498884	#NUM!	ALDH1A2,ALDH9A1
Endoplasmic Reticulum Stress Pathway	0.609	0.246037	0.0952	0.302	0.498884	#NUM!	CALR,EIF2S1
Thyroid Hormone Metabolism II (via Conjugation and/or Degradation)	0.607	0.247172	0.0789	0.302	0.498884	#NUM!	UGT1A3,UGT1A5,UGT2B7
Relaxin Signaling	0.606	0.247742	0.0596	0.302	0.498884	0.447	ADCY4,GNAI2,MRAS,PDE1B,PDE2A,PDE6B,PIK3CG,PRKAR1A,RAP1A
MSP-RON Signaling In Macrophages Pathway	0.597	0.25293	0.0619	0.294	0.508159	1.134	HLA-DQB1,HLA-DRA,MRAS,PIK3CG,RAP1A,RASD2,RRAS
tRNA Charging	0.585	0.260016	0.0769	0.29	0.512861	#NUM!	EARS2,EPRS1,WARS1
Leukocyte Extravasation Signaling	0.583	0.261216	0.057	0.29	0.512861	0.302	ARHGAP8/PRR5-ARHGAP8,GNAI2,ICAM1,MMP1,MMP11,MMP24,MMP3,PIK3CG,PTK2,RAP1A,RAPGEF3
Agranulocyte Adhesion and Diapedesis	0.583	0.261216	0.057	0.29	0.512861	#NUM!	CXCL11,GNAI2,ICAM1,ICAM2,MMP1,MMP11,MMP24,MMP3,MYH2,PODXL,PODXL2
Granulocyte Adhesion and Diapedesis	0.583	0.261216	0.0578	0.29	0.512861	#NUM!	CXCL11,GNAI2,HRH2,ICAM1,ICAM2,IL18RAP,MMP1,MMP11,MMP24,MMP3
GDNF Family Ligand-Receptor Interactions	0.582	0.261818	0.0658	0.29	0.512861	0	MRAS,PIK3CG,RAP1A,RASD2,RRAS
Toll-like Receptor Signaling	0.582	0.261818	0.0658	0.29	0.512861	#NUM!	LBP,MAP2K6,MAP3K14,TAB2,TICAM1
Methionine Degradation I (to Homocysteine)	0.58	0.263027	0.0909	0.29	0.512861	#NUM!	PRMT3,SUV39H2
MSP-RON Signaling In Cancer Cells Pathway	0.58	0.263027	0.0597	0.29	0.512861	0.707	HGFAC,MRAS,PIK3CG,PTK2,RAP1A,RASD2,RRAS,YWHAQ
TGF-β Signaling	0.569	0.269774	0.0625	0.281	0.5236	0	BMP2,MAP2K6,MRAS,RAP1A,RASD2,RRAS
Dopamine Receptor Signaling	0.567	0.271019	0.0649	0.281	0.5236	#NUM!	ADCY4,NCS1,PPP1CB,PPP1R7,PRKAR1A
Th2 Pathway	0.559	0.276058	0.0588	0.279	0.526017	-1	CD40,HLA-DQB1,HLA-DRA,ICAM1,JAK1,PIK3CG,PSENEN,SPI1
Trehalose Degradation II (Trehalase)	0.558	0.276694	0.143	0.279	0.526017	#NUM!	HK3
Superpathway of Serine and Glycine Biosynthesis I	0.558	0.276694	0.143	0.279	0.526017	#NUM!	PHGDH
NAD Salvage Pathway III	0.558	0.276694	0.143	0.279	0.526017	#NUM!	NMNAT1
Adenine and Adenosine Salvage III	0.558	0.276694	0.143	0.279	0.526017	#NUM!	HPRT1
Tryptophan Degradation III (Eukaryotic)	0.553	0.279898	0.087	0.277	0.528445	#NUM!	CYP2S1,HSD17B4
Ethanol Degradation IV	0.553	0.279898	0.087	0.277	0.528445	#NUM!	ALDH1A2,ALDH9A1
Fc Epsilon RI Signaling	0.551	0.28119	0.0598	0.277	0.528445	0	FYN,MAP2K6,MRAS,PIK3CG,RAP1A,RASD2,RRAS
Iron homeostasis signaling pathway	0.548	0.283139	0.0584	0.277	0.528445	#NUM!	ATP6V1C1,ATP6V1E1,ATP6V1G1,BMP2,GDF15,HBA1/HBA2,JAK1,PCBP1
nNOS Signaling in Skeletal Muscle Cells	0.547	0.283792	0.0732	0.277	0.528445	#NUM!	CACNA1F,CACNB1,CACNB2
p53 Signaling	0.545	0.285102	0.0612	0.277	0.528445	0	ADGRB1,BBC3,CCND2,CDK4,JMY,PIK3CG
Role of PKR in Interferon Induction and Antiviral Response	0.541	0.28774	0.0593	0.277	0.528445	-1.633	EIF2S1,HMGB1,JAK1,MAP2K6,MSR1,TAB2,TARBP2
Gap Junction Signaling	0.541	0.28774	0.0556	0.277	0.528445	#NUM!	ADCY4,GJB2,GNAI2,GRIA4,MRAS,PIK3CG,PRKAR1A,RAP1A,RASD2,RRAS,TJP1
Semaphorin Signaling in Neurons	0.539	0.289068	0.0667	0.277	0.528445	#NUM!	FYN,PTK2,RHOF,SEMA3A
Nitric Oxide Signaling in the Cardiovascular System	0.533	0.293089	0.0606	0.277	0.528445	0	ATP2A2,KNG1,PDE1B,PDE2A,PIK3CG,PRKAR1A
Apelin Cardiomyocyte Signaling Pathway	0.533	0.293089	0.0606	0.277	0.528445	0	ATP2A2,GNAI2,MYL12A,MYLK,PIK3CG,SLC9A6
Cardiac Hypertrophy Signaling	0.53	0.295121	0.0542	0.277	0.528445	0	ADCY4,GNAI2,MAP2K6,MAP3K11,MAP3K14,MRAS,MYL12A,PIK3CG,PRKAR1A,RAP1A,RASD2,RHOF,RRAS
Cholecystokinin/Gastrin-mediated Signaling	0.529	0.295801	0.0588	0.277	0.528445	-0.816	MAP2K6,MRAS,PTK2,RAP1A,RASD2,RHOF,RRAS
FLT3 Signaling in Hematopoietic Progenitor Cells	0.527	0.297167	0.0625	0.277	0.528445	0	MRAS,PIK3CG,RAP1A,RASD2,RRAS
Intrinsic Prothrombin Activation Pathway	0.527	0.297167	0.0714	0.277	0.528445	#NUM!	COL2A1,F10,KNG1
Glutathione Redox Reactions I	0.526	0.297852	0.0833	0.277	0.528445	#NUM!	GPX3,GPX4
Cysteine Biosynthesis III (mammalia)	0.526	0.297852	0.0833	0.277	0.528445	#NUM!	PRMT3,SUV39H2
Osteoarthritis Pathway	0.526	0.297852	0.0545	0.277	0.528445	0.632	ACAN,ADAMTS4,BMP2,CASP2,COL2A1,FZD7,GLI2,HMGB1,IL18RAP,MMP1,MMP3,PTCH2
Apoptosis Signaling	0.521	0.301301	0.06	0.274	0.532108	1	CASP2,MAP3K14,MRAS,RAP1A,RASD2,RRAS
HOTAIR Regulatory Pathway	0.52	0.301995	0.0563	0.274	0.532108	2.333	CDH1,EED,ICAM1,MMP1,MMP11,MMP24,MMP3,PIK3CG,WNT5B
Cyclins and Cell Cycle Regulation	0.514	0.306196	0.0617	0.274	0.532108	0	CCND2,CDC25A,CDK4,CDKN1B,SUV39H1
Actin Nucleation by ARP-WASP Complex	0.514	0.306196	0.0617	0.274	0.532108	-1	MRAS,RAP1A,RASD2,RHOF,RRAS
Role of NFAT in Regulation of the Immune Response	0.513	0.306902	0.0552	0.274	0.532108	-1	FCGR2A,FYN,GNAI2,HLA-DQB1,HLA-DRA,MRAS,PIK3CG,RAP1A,RASD2,RRAS
Sphingosine and Sphingosine-1-phosphate Metabolism	0.509	0.309742	0.125	0.274	0.532108	#NUM!	ASAH2
Inositol Pyrophosphates Biosynthesis	0.509	0.309742	0.125	0.274	0.532108	#NUM!	IP6K3
Superoxide Radicals Degradation	0.509	0.309742	0.125	0.274	0.532108	#NUM!	SOD2
Purine Ribonucleosides Degradation to Ribose-1-phosphate	0.509	0.309742	0.125	0.274	0.532108	#NUM!	PGM2
Salvage Pathways of Pyrimidine Deoxyribonucleotides	0.509	0.309742	0.125	0.274	0.532108	#NUM!	APOBEC3A
Sphingomyelin Metabolism	0.509	0.309742	0.125	0.274	0.532108	#NUM!	SMPD2
Tryptophan Degradation X (Mammalian, via Tryptamine)	0.502	0.314775	0.08	0.27	0.537032	#NUM!	ALDH1A2,ALDH9A1
Apelin Adipocyte Signaling Pathway	0.502	0.314775	0.061	0.27	0.537032	-1.342	ADCY4,GNAI2,GPX3,GPX4,PRKAR1A
tRNA Splicing	0.492	0.322107	0.0682	0.262	0.547016	#NUM!	PDE1B,PDE2A,PDE6B
Aryl Hydrocarbon Receptor Signaling	0.491	0.322849	0.0559	0.262	0.547016	0.447	ALDH1A2,ALDH5A1,ALDH9A1,CCND2,CDK4,CDKN1B,CTSD,PTGES3
PI3K/AKT Signaling	0.488	0.325087	0.0543	0.261	0.548277	-0.378	CDKN1B,GDF15,IL18RAP,JAK1,MRAS,PIK3CG,RAP1A,RASD2,RRAS,YWHAQ
NAD Salvage Pathway II	0.48	0.331131	0.0769	0.254	0.557186	#NUM!	NMNAT1,NT5C1B
VEGF Family Ligand-Receptor Interactions	0.478	0.33266	0.0595	0.254	0.557186	0	MRAS,PIK3CG,RAP1A,RASD2,RRAS
Hepatic Fibrosis / Hepatic Stellate Cell Activation	0.472	0.337287	0.0538	0.254	0.557186	#NUM!	A2M,CD40,COL15A1,COL22A1,COL2A1,ICAM1,IL18RAP,LBP,MMP1,MYH2
Gαi Signaling	0.47	0.338844	0.056	0.254	0.557186	0	ADCY4,GNAI2,MRAS,PRKAR1A,RAP1A,RASD2,RRAS
PXR/RXR Activation	0.467	0.341193	0.0615	0.254	0.557186	#NUM!	ABCC2,CYP2C9,CYP3A7,PRKAR1A
Netrin Signaling	0.467	0.341193	0.0615	0.254	0.557186	2	CACNA1F,CACNB1,CACNB2,PRKAR1A
PPAR Signaling	0.467	0.341193	0.0571	0.254	0.557186	0.447	IL18RAP,MAP3K14,MRAS,RAP1A,RASD2,RRAS
Pathogenesis of Multiple Sclerosis	0.466	0.341979	0.111	0.254	0.557186	#NUM!	CXCL11
Sucrose Degradation V (Mammalian)	0.466	0.341979	0.111	0.254	0.557186	#NUM!	ALDOB
Leucine Degradation I	0.466	0.341979	0.111	0.254	0.557186	#NUM!	AUH
HIPPO signaling	0.466	0.341979	0.0588	0.254	0.557186	#NUM!	FAT4,LATS1,PPP1CB,PPP1R7,YWHAQ
PFKFB4 Signaling Pathway	0.46	0.346737	0.0652	0.249	0.563638	#NUM!	HK3,MAP2K6,PRKAR1A
Endothelin-1 Signaling	0.457	0.34914	0.0532	0.249	0.563638	1	ADCY4,CASP2,GNAI2,MRAS,PIK3CG,PNPLA3,RAP1A,RASD2,RRAS,SHF
Regulation Of The Epithelial Mesenchymal Transition By Growth Factors Pathway	0.457	0.34914	0.0532	0.249	0.563638	0.632	CDH1,JAK1,LATS1,MAP2K6,MMP1,MRAS,PIK3CG,RAP1A,RASD2,RRAS
14-3-3-mediated Signaling	0.451	0.353997	0.0551	0.247	0.566239	0.816	CDKN1B,MRAS,PIK3CG,RAP1A,RASD2,RRAS,YWHAQ
Synaptic Long Term Depression	0.45	0.354813	0.0529	0.247	0.566239	0.333	CACNA1F,CACNB1,CACNB2,GNAI2,GRIA4,MRAS,PNPLA3,RAP1A,RASD2,RRAS
Ephrin Receptor Signaling	0.45	0.354813	0.0529	0.247	0.566239	-0.707	FYN,GNAI2,GRIN2B,MAP3K14,MRAS,PIK3CG,PTK2,RAP1A,RASD2,RRAS
Protein Ubiquitination Pathway	0.447	0.357273	0.0513	0.247	0.566239	#NUM!	B2M,DNAJC15,DNAJC9,HSPA4L,HSPE1,PSMB8,PSMD1,PSMD4,UBE2B,UBE2K,USP1,USP10,USP30,USP49
Telomerase Signaling	0.446	0.358096	0.0561	0.247	0.566239	0	MRAS,PIK3CG,PTGES3,RAP1A,RASD2,RRAS
Gαs Signaling	0.446	0.358096	0.0561	0.247	0.566239	0	ADCY4,HRH2,MRAS,PRKAR1A,RAP1A,RAPGEF3
Ephrin A Signaling	0.444	0.359749	0.0638	0.246	0.567545	#NUM!	FYN,PIK3CG,PTK2
ILK Signaling	0.442	0.36141	0.0526	0.246	0.567545	-0.707	BMP2,CDH1,DSP,MAP2K6,MUC1,MYH2,PIK3CG,PTK2,RHOF,RSU1
Ketolysis	0.431	0.370681	0.1	0.239	0.576766	#NUM!	BDH2
Glycine Betaine Degradation	0.431	0.370681	0.1	0.239	0.576766	#NUM!	SDS
Spliceosomal Cycle	0.429	0.372392	0.0625	0.239	0.576766	#NUM!	DHX15,SNRNP200,U2AF1/U2AF1L5
Mitochondrial Dysfunction	0.428	0.37325	0.0526	0.239	0.576766	#NUM!	ATPAF1,COX4I1,CPT1C,GPX4,PSENEN,SDHD,SOD2,UQCR10,UQCRH
Th1 and Th2 Activation Pathway	0.428	0.37325	0.0526	0.239	0.576766	#NUM!	CD40,HLA-DQB1,HLA-DRA,ICAM1,JAK1,MAP2K6,PIK3CG,PSENEN,SPI1
CTLA4 Signaling in Cytotoxic T Lymphocytes	0.421	0.379315	0.0562	0.233	0.58479	#NUM!	AP1B1,AP2A2,B2M,FYN,PIK3CG
Role of p14/p19ARF in Tumor Suppression	0.419	0.381066	0.069	0.231	0.587489	#NUM!	PIK3CG,TTF1
Sertoli Cell-Sertoli Cell Junction Signaling	0.415	0.384592	0.0515	0.23	0.588844	#NUM!	A2M,CDH1,MAP3K11,MAP3K14,MRAS,PRKAR1A,RAP1A,RASD2,RRAS,TJP1
Cell Cycle: G2/M DNA Damage Checkpoint Regulation	0.415	0.384592	0.0612	0.23	0.588844	#NUM!	AURKA,BORA,YWHAQ
Erythropoietin Signaling Pathway	0.413	0.386367	0.052	0.23	0.588844	-0.333	CCND2,EDA,EPOR,HBA1/HBA2,MRAS,PIK3CG,RAP1A,RASD2,RRAS
Regulation of IL-2 Expression in Activated and Anergic T Lymphocytes	0.411	0.38815	0.0556	0.229	0.590201	#NUM!	FYN,MRAS,RAP1A,RASD2,RRAS
Myc Mediated Apoptosis Signaling	0.401	0.397192	0.06	0.225	0.595662	#NUM!	BBC3,CASP2,PRKAR1A
Triacylglycerol Degradation	0.401	0.397192	0.06	0.225	0.595662	#NUM!	DAGLB,PLA1A,PNPLA3
Dopamine Degradation	0.4	0.398107	0.0667	0.225	0.595662	#NUM!	ALDH1A2,ALDH9A1
GPCR-Mediated Nutrient Sensing in Enteroendocrine Cells	0.4	0.398107	0.0536	0.225	0.595662	1.633	ADCY4,CACNA1F,CACNB1,CACNB2,GNAI2,PRKAR1A
Phagosome Formation	0.399	0.399025	0.0526	0.225	0.595662	#NUM!	FCGR2A,IGHG1,IGHG2,IGHG4,MSR1,PIK3CG,RHOF
T Cell Exhaustion Signaling Pathway	0.399	0.399025	0.0514	0.225	0.595662	#NUM!	FOXP1,HLA-DQB1,HLA-DRA,JAK1,MRAS,PIK3CG,RAP1A,RASD2,RRAS
Ketogenesis	0.398	0.399945	0.0909	0.225	0.595662	#NUM!	BDH2
γ-glutamyl Cycle	0.398	0.399945	0.0909	0.225	0.595662	#NUM!	GGT6
CCR5 Signaling in Macrophages	0.373	0.423643	0.0532	0.207	0.620869	#NUM!	CACNA1F,CACNB1,CACNB2,GNAI2,MRAS
T Helper Cell Differentiation	0.373	0.423643	0.0548	0.207	0.620869	#NUM!	CD40,FOXP3,HLA-DQB1,HLA-DRA
GPCR-Mediated Integration of Enteroendocrine Signaling Exemplified by an L Cell	0.373	0.423643	0.0548	0.207	0.620869	0	ADCY4,GNAI2,GRPR,PRKAR1A
Assembly of RNA Polymerase I Complex	0.37	0.42658	0.0833	0.207	0.620869	#NUM!	TBP
Hematopoiesis from Multipotent Stem Cells	0.37	0.42658	0.0833	0.207	0.620869	#NUM!	IL7
NAD biosynthesis II (from tryptophan)	0.37	0.42658	0.0833	0.207	0.620869	#NUM!	NMNAT1
Glycogen Degradation II	0.37	0.42658	0.0833	0.207	0.620869	#NUM!	PGM2
Ethanol Degradation II	0.368	0.428549	0.0625	0.207	0.620869	#NUM!	ALDH1A2,ALDH9A1
Breast Cancer Regulation by Stathmin1	0.367	0.429536	0.0475	0.207	0.620869	2.117	ADGRA2,ADGRB1,ADGRE1,ARHGEF4,AURKA,CALCR,CAMK1D,CAMK2B,CAMK2G,CCND2,CCR6,CDK4,CDKN1B,FZD7,GPR34,GPRC5A,GRPR,HRH2,LTB4R2,MRAS,P2RY1,PIK3CG,PPP1CB,PPP1R7,PRKAR1A,RAP1A,RASD2,RRAS
fMLP Signaling in Neutrophils	0.366	0.430527	0.0517	0.207	0.620869	-0.447	GNAI2,MRAS,PIK3CG,RAP1A,RASD2,RRAS
Neuroprotective Role of THOP1 in Alzheimer's Disease	0.366	0.430527	0.0517	0.207	0.620869	0.447	HGFAC,KNG1,PLG,PRKAR1A,PRSS50,SERPINA3
CD27 Signaling in Lymphocytes	0.363	0.433511	0.0566	0.205	0.623735	#NUM!	MAP2K6,MAP3K11,MAP3K14
TREM1 Signaling	0.353	0.443609	0.0533	0.197	0.635331	1	CD40,ICAM1,NOD2,TREM1
IL-9 Signaling	0.352	0.444631	0.0606	0.197	0.635331	#NUM!	JAK1,PIK3CG
Amyotrophic Lateral Sclerosis Signaling	0.346	0.450817	0.0515	0.197	0.635331	1	GRIA4,GRIN2B,NEFH,PIK3CG,RAB5C
Assembly of RNA Polymerase III Complex	0.344	0.452898	0.0769	0.197	0.635331	#NUM!	TBP
Fatty Acid Activation	0.344	0.452898	0.0769	0.197	0.635331	#NUM!	SLC27A1
Oleate Biosynthesis II (Animals)	0.344	0.452898	0.0769	0.197	0.635331	#NUM!	FADS2
Guanosine Nucleotides Degradation III	0.344	0.452898	0.0769	0.197	0.635331	#NUM!	NT5C1B
Glucocorticoid Biosynthesis	0.344	0.452898	0.0769	0.197	0.635331	#NUM!	CYP17A1
UDP-N-acetyl-D-galactosamine Biosynthesis II	0.344	0.452898	0.0769	0.197	0.635331	#NUM!	HK3
Role of IL-17A in Arthritis	0.339	0.458142	0.0545	0.194	0.639735	#NUM!	MAP2K6,MMP1,PIK3CG
Role of JAK2 in Hormone-like Cytokine Signaling	0.337	0.460257	0.0588	0.192	0.642688	#NUM!	EPOR,JAK1
Dopamine-DARPP32 Feedback in cAMP Signaling	0.336	0.461318	0.0491	0.192	0.642688	0	ADCY4,ATP2A2,GNAI2,GRIN2B,KCNJ3,PPP1CB,PPP1R7,PRKAR1A
Type II Diabetes Mellitus Signaling	0.332	0.465586	0.0493	0.19	0.645654	#NUM!	CACNA1F,CACNB1,CACNB2,MAP3K14,PIK3CG,SLC27A1,SMPD2
Cell Cycle Control of Chromosomal Replication	0.328	0.469894	0.0536	0.187	0.65013	#NUM!	CDK4,MCM8,ORC2
Noradrenaline and Adrenaline Degradation	0.322	0.476431	0.0571	0.186	0.651628	#NUM!	ALDH1A2,ALDH9A1
DNA Double-Strand Break Repair by Non-Homologous End Joining	0.321	0.477529	0.0714	0.186	0.651628	#NUM!	XRCC6
Leukotriene Biosynthesis	0.321	0.477529	0.0714	0.186	0.651628	#NUM!	GGT6
Glycogen Degradation III	0.321	0.477529	0.0714	0.186	0.651628	#NUM!	PGM2
Urate Biosynthesis/Inosine 5'-phosphate Degradation	0.321	0.477529	0.0714	0.186	0.651628	#NUM!	NT5C1B
Phenylalanine Degradation IV (Mammalian, via Side Chain)	0.321	0.477529	0.0714	0.186	0.651628	#NUM!	HPD
Glutamate Receptor Signaling	0.317	0.481948	0.0526	0.184	0.654636	#NUM!	GRIA4,GRIN2B,SLC17A2
RhoA Signaling	0.312	0.487528	0.0488	0.18	0.660693	-0.816	ARHGAP8/PRR5-ARHGAP8,MYL12A,MYLK,PPP1CB,PTK2,SEPTIN2
Role of BRCA1 in DNA Damage Response	0.306	0.494311	0.05	0.175	0.668344	1	FAAP24,FANCD2,FANCF,FANCM
Telomere Extension by Telomerase	0.299	0.502343	0.0667	0.17	0.676083	#NUM!	XRCC6
Regulation of Actin-based Motility by Rho	0.298	0.503501	0.0485	0.17	0.676083	-1	GSN,MYL12A,MYLK,PPP1CB,RHOF
Superpathway of Methionine Degradation	0.297	0.504661	0.0541	0.169	0.677642	#NUM!	PRMT3,SUV39H2
PCP pathway	0.287	0.516416	0.05	0.161	0.69024	#NUM!	FZD7,ROR2,WNT5B
RAR Activation	0.283	0.521195	0.0464	0.161	0.69024	#NUM!	ADCY4,ALDH1A2,BMP2,MMP1,NT5C1B,PIK3CG,PRKAR1A,RDH12,RDH13
Extrinsic Prothrombin Activation Pathway	0.281	0.5236	0.0625	0.161	0.69024	#NUM!	F10
Chondroitin Sulfate Degradation (Metazoa)	0.281	0.5236	0.0625	0.161	0.69024	#NUM!	HYAL2
Androgen Biosynthesis	0.281	0.5236	0.0625	0.161	0.69024	#NUM!	CYP17A1
Adenosine Nucleotides Degradation II	0.281	0.5236	0.0625	0.161	0.69024	#NUM!	NT5C1B
Coronavirus Pathogenesis Pathway	0.281	0.5236	0.0467	0.161	0.69024	0.816	CDK4,JAK1,RPS10,RPS23,RPS5,RPS8,SUV39H1
Glucocorticoid Receptor Signaling	0.277	0.528445	0.0455	0.159	0.693426	#NUM!	A2M,HMGB1,ICAM1,IL18RAP,JAK1,KRT86,MAP3K14,MMP1,MMP3,MRAS,PIK3CG,POLR2I,PTGES3,RAP1A,RASD2,RRAS,SDHD,TAF4B,TAF7,TBP,TFB2M
TR/RXR Activation	0.273	0.533335	0.0476	0.157	0.696627	#NUM!	F10,PIK3CG,SCARB1,SLC2A1
White Adipose Tissue Browning Pathway	0.272	0.534564	0.0465	0.157	0.696627	0.816	ADCY4,CACNA1F,CACNB1,CACNB2,HIF1AN,PRKAR1A
Wnt/Ca+ pathway	0.269	0.53827	0.0484	0.154	0.701455	#NUM!	FZD7,PDE6B,WNT5B
RAN Signaling	0.263	0.545758	0.0588	0.15	0.707946	#NUM!	KPNA3
Dermatan Sulfate Degradation (Metazoa)	0.263	0.545758	0.0588	0.15	0.707946	#NUM!	HYAL2
Cdc42 Signaling	0.261	0.548277	0.0455	0.149	0.709578	0.447	B2M,HLA-DQB1,HLA-DRA,IQGAP3,MAP3K11,MYL12A,MYLK,PPP1CB
Role of Hypercytokinemia/hyperchemokinemia in the Pathogenesis of Influenza	0.259	0.550808	0.0465	0.148	0.711214	0	JAK1,OAS1,RSAD2,TICAM1
Pancreatic Adenocarcinoma Signaling	0.256	0.554626	0.0459	0.148	0.711214	#NUM!	CDK4,CDKN1B,JAK1,PIK3CG,SUV39H1
Oxidative Phosphorylation	0.256	0.554626	0.0459	0.148	0.711214	-0.447	ATPAF1,COX4I1,SDHD,UQCR10,UQCRH
Role of PI3K/AKT Signaling in the Pathogenesis of Influenza	0.252	0.559758	0.0469	0.144	0.717794	#NUM!	GNAI2,KPNA3,PIK3CG
FAT10 Signaling Pathway	0.246	0.567545	0.0556	0.14	0.724436	#NUM!	PSMD4
Calcium-induced T Lymphocyte Apoptosis	0.236	0.580764	0.0455	0.131	0.739605	#NUM!	ATP2A2,HLA-DQB1,HLA-DRA
Purine Nucleotides Degradation II (Aerobic)	0.232	0.586138	0.0526	0.129	0.743019	#NUM!	NT5C1B
Apelin Muscle Signaling Pathway	0.232	0.586138	0.0526	0.129	0.743019	#NUM!	MRAS
Apelin Pancreas Signaling Pathway	0.223	0.598412	0.0455	0.121	0.756833	#NUM!	PIK3CG,PRKAR1A
IL-23 Signaling Pathway	0.223	0.598412	0.0455	0.121	0.756833	#NUM!	FOXP3,PIK3CG
Cardiomyocyte Differentiation via BMP Receptors	0.218	0.605341	0.05	0.119	0.760326	#NUM!	BMP2
Inflammasome pathway	0.218	0.605341	0.05	0.119	0.760326	#NUM!	NOD2
Circadian Rhythm Signaling	0	1	0.0303	0	1	#NUM!	GRIN2B
Huntington's Disease Signaling	0	1	0.0418	0	1	#NUM!	AP2A2,CASP2,CTSD,DYNC1I2,GRIN2B,PIK3CG,POLR2I,SDHD,SNAP25,TBP
Hepatic Cholestasis	0	1	0.043	0	1	#NUM!	ABCB4,ABCC2,ADCY4,EDA,IL18RAP,LBP,MAP3K14,PRKAR1A
VDR/RXR Activation	0	1	0.0128	0	1	#NUM!	CDKN1B
Tight Junction Signaling	0	1	0.0357	0	1	#NUM!	CDK4,MYH2,MYLK,PRKAR1A,SNAP25,TJP1
Activation of IRF by Cytosolic Pattern Recognition Receptors	0	1	0.0159	0	1	#NUM!	CD40
Fcγ Receptor-mediated Phagocytosis in Macrophages and Monocytes	0	1	0.0426	0	1	0	ARF6,FCGR2A,FYN,PIK3CG
Role of Pattern Recognition Receptors in Recognition of Bacteria and Viruses	0	1	0.039	0	1	0	EDA,EIF2S1,NOD2,OAS1,PIK3CG,TICAM1
IL-22 Signaling	0	1	0.0417	0	1	#NUM!	JAK1
Cytotoxic T Lymphocyte-mediated Apoptosis of Target Cells	0	1	0.0294	0	1	#NUM!	B2M
Lymphotoxin β Receptor Signaling	0	1	0.0377	0	1	#NUM!	MAP3K14,PIK3CG
Airway Pathology in Chronic Obstructive Pulmonary Disease	0	1	0.0339	0	1	#NUM!	C8G,EDA,MMP1,ORM1
4-1BB Signaling in T Lymphocytes	0	1	0.0312	0	1	#NUM!	MAP3K14
Induction of Apoptosis by HIV1	0	1	0.0328	0	1	#NUM!	BBC3,MAP3K14
B Cell Activating Factor Signaling	0	1	0.0244	0	1	#NUM!	MAP3K14
CD28 Signaling in T Helper Cells	0	1	0.0331	0	1	#NUM!	FYN,HLA-DQB1,HLA-DRA,PIK3CG
Factors Promoting Cardiogenesis in Vertebrates	0	1	0.0333	0	1	0.447	BMP2,CAMK2B,CAMK2G,FZD7,WNT5B
Docosahexaenoic Acid (DHA) Signaling	0	1	0.0263	0	1	#NUM!	PIK3CG
Cell Cycle Regulation by BTG Family Proteins	0	1	0.027	0	1	#NUM!	CDK4
Mitotic Roles of Polo-Like Kinase	0	1	0.0303	0	1	#NUM!	CDC25A,PLK4
Role of CHK Proteins in Cell Cycle Checkpoint Control	0	1	0.0175	0	1	#NUM!	CDC25A
Polyamine Regulation in Colon Cancer	0	1	0.0435	0	1	#NUM!	OAZ3
Human Embryonic Stem Cell Pluripotency	0	1	0.0444	0	1	#NUM!	BMP2,FZD7,MRAS,NTRK2,PIK3CG,WNT5B
ATM Signaling	0	1	0.0412	0	1	#NUM!	CDC25A,FANCD2,H4C11,SUV39H1
Role of Oct4 in Mammalian Embryonic Stem Cell Pluripotency	0	1	0.0435	0	1	#NUM!	BMI1,FBXO15
Aldosterone Signaling in Epithelial Cells	0	1	0.0443	0	1	#NUM!	ASIC1,DNAJC15,DNAJC9,HSPA4L,HSPE1,PIK3CG,SLC12A1
Growth Hormone Signaling	0	1	0.0282	0	1	#NUM!	A2M,PIK3CG
Type I Diabetes Mellitus Signaling	0	1	0.045	0	1	#NUM!	HLA-DQB1,HLA-DRA,JAK1,MAP2K6,MAP3K14
Graft-versus-Host Disease Signaling	0	1	0.0417	0	1	#NUM!	HLA-DQB1,HLA-DRA
G Protein Signaling Mediated by Tubby	0	1	0.0323	0	1	#NUM!	MRAS
Crosstalk between Dendritic Cells and Natural Killer Cells	0	1	0.0449	0	1	0	CAMK2B,CAMK2G,CD40,HLA-DRA
April Mediated Signaling	0	1	0.025	0	1	#NUM!	MAP3K14
Retinoic acid Mediated Apoptosis Signaling	0	1	0.0167	0	1	#NUM!	PARP8
AMPK Signaling	0	1	0.0423	0	1	1.414	CHRNE,CPT1C,EEF2K,MRAS,PFKFB2,PFKFB3,PIK3CG,PRKAR1A,SLC2A1
Altered T Cell and B Cell Signaling in Rheumatoid Arthritis	0	1	0.0444	0	1	#NUM!	CD40,HLA-DQB1,HLA-DRA,MAP3K14
Leptin Signaling in Obesity	0	1	0.0405	0	1	#NUM!	ADCY4,PIK3CG,PRKAR1A
Role of Wnt/GSK-3β Signaling in the Pathogenesis of Influenza	0	1	0.0256	0	1	#NUM!	FZD7,WNT5B
TWEAK Signaling	0	1	0.0286	0	1	#NUM!	MAP3K14
Role of Lipids/Lipid Rafts in the Pathogenesis of Influenza	0	1	0.0435	0	1	#NUM!	RSAD2
TNFR1 Signaling	0	1	0.04	0	1	#NUM!	CASP2,MAP3K14
TNFR2 Signaling	0	1	0.0333	0	1	#NUM!	MAP3K14
Antiproliferative Role of TOB in T Cell Signaling	0	1	0.0256	0	1	#NUM!	CDKN1B
MSP-RON Signaling Pathway	0	1	0.0172	0	1	#NUM!	PIK3CG
OX40 Signaling Pathway	0	1	0.0333	0	1	#NUM!	B2M,HLA-DQB1,HLA-DRA
Inhibition of Angiogenesis by TSP1	0	1	0.0294	0	1	#NUM!	FYN
Tumoricidal Function of Hepatic Natural Killer Cells	0	1	0.0417	0	1	#NUM!	ICAM1
IL-17A Signaling in Airway Cells	0	1	0.0308	0	1	#NUM!	JAK1,PIK3CG
IL-17A Signaling in Fibroblasts	0	1	0.0278	0	1	#NUM!	MMP1
IL-17A Signaling in Gastric Cells	0	1	0.0385	0	1	#NUM!	CXCL11
Role of JAK1, JAK2 and TYK2 in Interferon Signaling	0	1	0.0417	0	1	#NUM!	JAK1
Role of JAK family kinases in IL-6-type Cytokine Signaling	0	1	0.04	0	1	#NUM!	JAK1
Signaling by Rho Family GTPases	0	1	0.0435	0	1	0	ARHGEF4,CDH1,GNAI2,MAP3K11,MRAS,MYL12A,MYLK,PIK3CG,PTK2,RHOF,SEPTIN2
RhoGDI Signaling	0	1	0.037	0	1	0.816	ARHGAP8/PRR5-ARHGAP8,ARHGEF4,CDH1,GNAI2,MRAS,MYL12A,RHOF
Transcriptional Regulatory Network in Embryonic Stem Cells	0	1	0.037	0	1	#NUM!	H4C11,H4C12
eNOS Signaling	0	1	0.0314	0	1	0.447	ADCY4,CHRNE,KNG1,PIK3CG,PRKAR1A
iNOS Signaling	0	1	0.0444	0	1	#NUM!	JAK1,LBP
nNOS Signaling in Neurons	0	1	0.0213	0	1	#NUM!	GRIN2B
Ephrin B Signaling	0	1	0.0417	0	1	#NUM!	GNAI2,MRAS,PTK2
Heparan Sulfate Biosynthesis	0	1	0.038	0	1	#NUM!	CHST10,CHST3,PLA1A
Heparan Sulfate Biosynthesis (Late Stages)	0	1	0.0417	0	1	#NUM!	CHST10,CHST3,PLA1A
Phospholipases	0	1	0.0308	0	1	#NUM!	PLA1A,PNPLA3
Chondroitin Sulfate Biosynthesis	0	1	0.0357	0	1	#NUM!	CHST10,CHST3
Dermatan Sulfate Biosynthesis	0	1	0.0339	0	1	#NUM!	CHST10,CHST3
Dermatan Sulfate Biosynthesis (Late Stages)	0	1	0.0435	0	1	#NUM!	CHST10,CHST3
TCA Cycle II (Eukaryotic)	0	1	0.0417	0	1	#NUM!	SDHD
Glycolysis I	0	1	0.0385	0	1	#NUM!	ALDOB
Gluconeogenesis I	0	1	0.0385	0	1	#NUM!	ALDOB
Chondroitin Sulfate Biosynthesis (Late Stages)	0	1	0.0417	0	1	#NUM!	CHST10,CHST3
Stearate Biosynthesis I (Animals)	0	1	0.0408	0	1	#NUM!	BDH2,SLC27A1
Antioxidant Action of Vitamin C	0	1	0.0183	0	1	#NUM!	PNPLA3,SLC2A1
Epithelial Adherens Junction Signaling	0	1	0.0395	0	1	#NUM!	CDH1,MRAS,MYH2,RAP1A,RASD2,RRAS
Gαq Signaling	0	1	0.0255	0	1	1	CALCR,MRAS,PIK3CG,RHOF
Remodeling of Epithelial Adherens Junctions	0	1	0.0441	0	1	#NUM!	ARF6,CDH1,RAB5C
Tec Kinase Signaling	0	1	0.0405	0	1	-0.816	FYN,GNAI2,JAK1,MRAS,PIK3CG,PTK2,RHOF
UVB-Induced MAPK Signaling	0	1	0.0192	0	1	#NUM!	PIK3CG
Adipogenesis pathway	0	1	0.0224	0	1	#NUM!	BMP2,FZD7,SAP30
Unfolded protein response	0	1	0.0179	0	1	#NUM!	CALR
EGF Signaling	0	1	0.0364	0	1	#NUM!	JAK1,PIK3CG
Nucleotide Excision Repair Pathway	0	1	0.0286	0	1	#NUM!	POLR2I
Amyloid Processing	0	1	0.04	0	1	#NUM!	PRKAR1A,PSENEN
FGF Signaling	0	1	0.0238	0	1	#NUM!	MAP2K6,PIK3CG
Wnt/β-catenin Signaling	0	1	0.0173	0	1	#NUM!	CDH1,FZD7,WNT5B
Serotonin Receptor Signaling	0	1	0.0233	0	1	#NUM!	ADCY4
Phototransduction Pathway	0	1	0.0385	0	1	#NUM!	PDE6B,PRKAR1A
Death Receptor Signaling	0	1	0.0326	0	1	#NUM!	CASP2,MAP3K14,PARP8
p38 MAPK Signaling	0	1	0.0424	0	1	-0.447	DUSP10,EEF2K,IL18RAP,MAP2K6,TAB2
Notch Signaling	0	1	0.027	0	1	#NUM!	PSENEN
Hypoxia Signaling in the Cardiovascular System	0	1	0.0405	0	1	#NUM!	HIF1AN,UBE2B,UBE2K
Autophagy	0	1	0.0328	0	1	#NUM!	CTSD,MAP1LC3B2
Sumoylation Pathway	0	1	0.0194	0	1	#NUM!	CDH1,RHOF
Sirtuin Signaling Pathway	0	1	0.0412	0	1	1.265	CDH1,CPT1C,H4C11,MAP1LC3B2,PFKFB3,PPIF,SDHD,SIRT3,SLC2A1,SOD2,SUV39H1,XRCC6
Th17 Activation Pathway	0	1	0.033	0	1	#NUM!	CCR6,FOXP3,JAK1
SPINK1 Pancreatic Cancer Pathway	0	1	0.0167	0	1	#NUM!	CPM
NER Pathway	0	1	0.0291	0	1	#NUM!	H4C11,H4C12,POLR2I
Apelin Liver Signaling Pathway	0	1	0.0385	0	1	#NUM!	COL2A1
BAG2 Signaling Pathway	0	1	0.0233	0	1	#NUM!	SIRT3
Cardiac Hypertrophy Signaling (Enhanced)	0	1	0.0443	0	1	0	ADCY4,ATP2A2,CAMK2B,CAMK2G,EDA,FZD7,GNAI2,IL18RAP,MAP2K6,MAP3K11,MAP3K14,MRAS,PDE1B,PDE2A,PDE6B,PIK3CG,PRKAR1A,PTK2,RAP1A,RASD2,RRAS,WNT5B
Systemic Lupus Erythematosus In T Cell Signaling Pathway	0	1	0.0419	0	1	-2.138	B2M,CASP2,FOXP3,GNAI2,HLA-DQB1,HLA-DRA,MAP2K6,MRAS,PIK3CG,PTK2,RAP1A,RASD2,RHOF,RRAS
Senescence Pathway	0	1	0.0436	0	1	-0.577	ASXL3,CDC25A,CDK4,CDKN1B,EED,MAP2K6,MRAS,PIK3CG,RAP1A,RASD2,RRAS,SOD2
Inhibition of ARE-Mediated mRNA Degradation Pathway	0	1	0.041	0	1	2.236	CNOT1,CNOT2,EXOSC10,PRKAR1A,YWHAQ
BEX2 Signaling Pathway	0	1	0.0127	0	1	#NUM!	BBC3
Necroptosis Signaling Pathway	0	1	0.0382	0	1	0	CAMK2B,CAMK2G,JAK1,PPIF,TAB2,TICAM1
Coronavirus Replication Pathway	0	1	0.0444	0	1	#NUM!	COPA,COPG2
Eicosanoid Signaling	0	1	0.0303	0	1	#NUM!	LTB4R2,PNPLA3
Role of MAPK Signaling in Inhibiting the Pathogenesis of Influenza	0	1	0.0267	0	1	#NUM!	MAP2K6,PNPLA3

## Sheet: Prot
Ingenuity Canonical Pathways	-log(p-value)	p-value	Ratio	-log(B-H p-value)		z-score	Molecules
EIF2 Signaling	13	1e-13	0.0759	10.4	3.98107e-11	-1.265	EIF2S1,EIF3B,EIF3F,PPP1CB,RAP1A,RPL10A,RPL15,RPL23A,RPL37A,RPL5,RPL8,RPS10,RPS23,RPS5,RPS8,RRAS,WARS1
Acute Phase Response Signaling	8.64	2.29087e-09	0.0667	6.4	3.98107e-07	-1.633	AHSG,APOA1,APOA2,HRG,ORM1,PLG,RAP1A,RRAS,SERPINA1,SERPINA3,SERPING1,TTR
LXR/RXR Activation	8.18	6.60693e-09	0.0826	6.12	7.58578e-07	-3.162	A1BG,AHSG,APOA1,APOA2,APOA4,CLU,KNG1,ORM1,SERPINA1,TTR
FXR/RXR Activation	8.01	9.77237e-09	0.0794	6.08	8.31764e-07	#NUM!	A1BG,AHSG,APOA1,APOA2,APOA4,CLU,KNG1,ORM1,SERPINA1,TTR
Regulation of eIF4 and p70S6K Signaling	5.85	1.41254e-06	0.0542	4.01	9.77237e-05	#NUM!	EIF2S1,EIF3B,EIF3F,RAP1A,RPS10,RPS23,RPS5,RPS8,RRAS
Production of Nitric Oxide and Reactive Oxygen Species in Macrophages	5.38	4.16869e-06	0.0476	3.63	0.000234423	-2.828	APOA1,APOA2,APOA4,CLU,ORM1,PPP1CB,PPP1R7,RAP1A,SERPINA1
Clathrin-mediated Endocytosis Signaling	5.31	4.89779e-06	0.0466	3.62	0.000239883	#NUM!	AP1B1,AP2A2,APOA1,APOA2,APOA4,CLU,ORM1,RAB5C,SERPINA1
Phagosome Maturation	5.18	6.60693e-06	0.053	3.55	0.000281838	#NUM!	ATP6V1E1,ATP6V1G1,B2M,CALR,CTSD,DYNC1I2,HLA-DRA,RAB5C
Atherosclerosis Signaling	4.71	1.94984e-05	0.0551	3.13	0.00074131	#NUM!	APOA1,APOA2,APOA4,CLU,ICAM1,ORM1,SERPINA1
Lipid Antigen Presentation by CD1	4.64	2.29087e-05	0.154	3.11	0.000776247	#NUM!	AP1B1,AP2A2,B2M,CALR
mTOR Signaling	4.15	7.07946e-05	0.0381	2.67	0.00213796	#NUM!	EIF3B,EIF3F,RAP1A,RPS10,RPS23,RPS5,RPS8,RRAS
CDK5 Signaling	4.13	7.4131e-05	0.0556	2.67	0.00213796	-0.816	LAMB1,PPP1CB,PPP1R7,PRKAR1A,RAP1A,RRAS
Antigen Presentation Pathway	3.93	0.00011749	0.103	2.52	0.00301995	#NUM!	B2M,CALR,HLA-DRA,PSMB8
Thiosulfate Disproportionation III (Rhodanese)	3.9	0.000125893	0.667	2.52	0.00301995	#NUM!	MPST,TST
IL-12 Signaling and Production in Macrophages	3.63	0.000234423	0.0451	2.27	0.00537032	#NUM!	APOA1,APOA2,APOA4,CLU,ORM1,SERPINA1
Virus Entry via Endocytic Pathways	3.27	0.000537032	0.049	1.94	0.0114815	#NUM!	AP1B1,AP2A2,B2M,RAP1A,RRAS
Systemic Lupus Erythematosus Signaling	3.12	0.000758578	0.0306	1.82	0.0151356	#NUM!	C8G,HNRNPC,KNG1,RAP1A,RRAS,SNRNP200,SNRPD1
Coagulation System	2.82	0.00151356	0.0857	1.57	0.0269153	#NUM!	KNG1,PLG,SERPINA1
Synaptic Long Term Potentiation	2.81	0.00154882	0.0388	1.57	0.0269153	-1.342	PPP1CB,PPP1R7,PRKAR1A,RAP1A,RRAS
PPARα/RXRα Activation	2.8	0.00158489	0.0314	1.57	0.0269153	0.816	AP2A2,APOA1,APOA2,PRKAR1A,RAP1A,RRAS
Chemokine Signaling	2.74	0.0018197	0.05	1.53	0.0295121	-2	GNAI2,PPP1CB,RAP1A,RRAS
ERK/MAPK Signaling	2.68	0.0020893	0.0297	1.53	0.0295121	-1.342	PPP1CB,PPP1R7,PRKAR1A,RAP1A,RRAS,YWHAQ
Protein Ubiquitination Pathway	2.68	0.0020893	0.0256	1.53	0.0295121	#NUM!	B2M,HSPA4L,HSPE1,PSMB8,PSMD1,PSMD4,UBE2K
Insulin Receptor Signaling	2.67	0.00213796	0.036	1.53	0.0295121	-0.447	PPP1CB,PPP1R7,PRKAR1A,RAP1A,RRAS
Semaphorin Neuronal Repulsive Signaling Pathway	2.67	0.00213796	0.036	1.53	0.0295121	-1.342	MYL12A,PPP1CB,PRKAR1A,RRAS,VCAN
α-Adrenergic Signaling	2.46	0.00346737	0.0421	1.36	0.0436516	#NUM!	GNAI2,PRKAR1A,RAP1A,RRAS
GABA Receptor Signaling	2.46	0.00346737	0.0421	1.36	0.0436516	#NUM!	ALDH5A1,ALDH9A1,AP1B1,AP2A2
Colanic Acid Building Blocks Biosynthesis	2.44	0.00363078	0.143	1.36	0.0436516	#NUM!	GALK1,TSTA3
Dopamine-DARPP32 Feedback in cAMP Signaling	2.37	0.0042658	0.0307	1.3	0.0501187	0	ATP2A2,GNAI2,PPP1CB,PPP1R7,PRKAR1A
IGF-1 Signaling	2.33	0.00467735	0.0385	1.27	0.0537032	#NUM!	PRKAR1A,RAP1A,RRAS,YWHAQ
Isoleucine Degradation I	2.27	0.00537032	0.118	1.23	0.0588844	#NUM!	ECHDC3,HSD17B4
Opioid Signaling Pathway	2.25	0.00562341	0.0243	1.23	0.0588844	0	AP1B1,AP2A2,GNAI2,PRKAR1A,RAP1A,RRAS
Role of MAPK Signaling in Promoting the Pathogenesis of Influenza	2.24	0.0057544	0.0364	1.22	0.060256	0	ATP6V1E1,ATP6V1G1,RAP1A,RRAS
Cancer Drug Resistance By Drug Efflux	2.2	0.00630957	0.0517	1.2	0.0630957	#NUM!	RAP1A,RRAS,YBX1
Endocannabinoid Developing Neuron Pathway	2.17	0.00676083	0.0348	1.2	0.0630957	#NUM!	GNAI2,PRKAR1A,RAP1A,RRAS
Apelin Endothelial Signaling Pathway	2.17	0.00676083	0.0348	1.2	0.0630957	-1	GNAI2,ICAM1,RAP1A,RRAS
Neuroprotective Role of THOP1 in Alzheimer's Disease	2.16	0.00691831	0.0345	1.2	0.0630957	#NUM!	KNG1,PLG,PRKAR1A,SERPINA3
Maturity Onset Diabetes of Young (MODY) Signaling	2.16	0.00691831	0.05	1.2	0.0630957	#NUM!	APOA1,APOA2,APOA4
Valine Degradation I	2.13	0.0074131	0.1	1.19	0.0645654	#NUM!	ECHDC3,HSD17B4
Endoplasmic Reticulum Stress Pathway	2.09	0.00812831	0.0952	1.17	0.0676083	#NUM!	CALR,EIF2S1
G Beta Gamma Signaling	2.08	0.00831764	0.0328	1.17	0.0676083	-1	GNAI2,PRKAR1A,RAP1A,RRAS
Xenobiotic Metabolism PXR Signaling Pathway	2.08	0.00831764	0.026	1.17	0.0676083	1.342	ALDH5A1,ALDH9A1,PPP1CB,PPP1R7,PRKAR1A
CCR3 Signaling in Eosinophils	2.06	0.00870964	0.0323	1.16	0.0691831	#NUM!	GNAI2,PPP1CB,RAP1A,RRAS
Gαi Signaling	2.05	0.00891251	0.032	1.16	0.0691831	-1	GNAI2,PRKAR1A,RAP1A,RRAS
Ferroptosis Signaling Pathway	2.03	0.00933254	0.0317	1.15	0.0707946	0	ARF4,GPX4,RAP1A,RRAS
P2Y Purigenic Receptor Signaling Pathway	2.02	0.00954993	0.0315	1.15	0.0707946	0	GNAI2,PRKAR1A,RAP1A,RRAS
IL-8 Signaling	2	0.01	0.025	1.15	0.0707946	-0.447	DEFA1 (includes others),GNAI2,ICAM1,RAP1A,RRAS
p70S6K Signaling	2	0.01	0.031	1.15	0.0707946	#NUM!	GNAI2,RAP1A,RRAS,YWHAQ
Vitamin-C Transport	1.98	0.0104713	0.0833	1.14	0.0724436	#NUM!	SLC2A1,STOM
Agrin Interactions at Neuromuscular Junction	1.97	0.0107152	0.0429	1.14	0.0724436	#NUM!	LAMB1,RAP1A,RRAS
ERK5 Signaling	1.94	0.0114815	0.0417	1.13	0.074131	#NUM!	RAP1A,RRAS,YWHAQ
Thrombin Signaling	1.94	0.0114815	0.024	1.13	0.074131	#NUM!	GNAI2,MYL12A,PPP1CB,RAP1A,RRAS
Caveolar-mediated Endocytosis Signaling	1.92	0.0120226	0.0411	1.13	0.074131	#NUM!	B2M,COPA,RAB5C
Glioma Invasiveness Signaling	1.92	0.0120226	0.0411	1.13	0.074131	#NUM!	PLG,RAP1A,RRAS
Estrogen-Dependent Breast Cancer Signaling	1.89	0.0128825	0.04	1.13	0.074131	#NUM!	HSD17B4,RAP1A,RRAS
Integrin Signaling	1.89	0.0128825	0.0235	1.13	0.074131	-2	ARF4,MYL12A,PPP1CB,RAP1A,RRAS
Spermine Biosynthesis	1.89	0.0128825	0.5	1.13	0.074131	#NUM!	SMS
L-cysteine Degradation III	1.89	0.0128825	0.5	1.13	0.074131	#NUM!	MPST
GDP-L-fucose Biosynthesis I (from GDP-D-mannose)	1.89	0.0128825	0.5	1.13	0.074131	#NUM!	TSTA3
Cardiac β-adrenergic Signaling	1.86	0.0138038	0.0282	1.11	0.0776247	0	ATP2A2,PPP1CB,PPP1R7,PRKAR1A
Dopamine Receptor Signaling	1.86	0.0138038	0.039	1.11	0.0776247	#NUM!	PPP1CB,PPP1R7,PRKAR1A
Aryl Hydrocarbon Receptor Signaling	1.85	0.0141254	0.028	1.11	0.0776247	#NUM!	ALDH5A1,ALDH9A1,CTSD,PTGES3
Renal Cell Carcinoma Signaling	1.82	0.0151356	0.0375	1.08	0.0831764	#NUM!	RAP1A,RRAS,SLC2A1
Protein Kinase A Signaling	1.8	0.0158489	0.0175	1.08	0.0831764	0.378	GNAI2,MYL12A,PPP1CB,PPP1R7,PRKAR1A,RAP1A,YWHAQ
Apelin Adipocyte Signaling Pathway	1.79	0.0162181	0.0366	1.08	0.0831764	#NUM!	GNAI2,GPX4,PRKAR1A
Synaptogenesis Signaling Pathway	1.79	0.0162181	0.0192	1.08	0.0831764	0.816	AP1B1,AP2A2,PRKAR1A,RAB5C,RAP1A,RRAS
Actin Cytoskeleton Signaling	1.79	0.0162181	0.022	1.08	0.0831764	-2	KNG1,MYL12A,PPP1CB,RAP1A,RRAS
Coronavirus Pathogenesis Pathway	1.78	0.0165959	0.0267	1.08	0.0831764	1	RPS10,RPS23,RPS5,RPS8
HIPPO signaling	1.75	0.0177828	0.0353	1.07	0.0851138	#NUM!	PPP1CB,PPP1R7,YWHAQ
IL-4 Signaling	1.75	0.0177828	0.0353	1.07	0.0851138	#NUM!	HLA-DRA,RAP1A,RRAS
BMP signaling pathway	1.75	0.0177828	0.0353	1.07	0.0851138	#NUM!	PRKAR1A,RAP1A,RRAS
Xenobiotic Metabolism AHR Signaling Pathway	1.75	0.0177828	0.0353	1.07	0.0851138	#NUM!	ALDH5A1,ALDH9A1,PTGES3
L-carnitine Biosynthesis	1.71	0.0194984	0.333	1.07	0.0851138	#NUM!	ALDH9A1
Guanine and Guanosine Salvage I	1.71	0.0194984	0.333	1.07	0.0851138	#NUM!	HPRT1
Thyroid Hormone Biosynthesis	1.71	0.0194984	0.333	1.07	0.0851138	#NUM!	CTSD
Fatty Acid β-oxidation I	1.71	0.0194984	0.0606	1.07	0.0851138	#NUM!	ECHDC3,HSD17B4
4-aminobutyrate Degradation I	1.71	0.0194984	0.333	1.07	0.0851138	#NUM!	ALDH5A1
Ceramide Signaling	1.71	0.0194984	0.0341	1.07	0.0851138	#NUM!	CTSD,RAP1A,RRAS
CTLA4 Signaling in Cytotoxic T Lymphocytes	1.69	0.0204174	0.0337	1.07	0.0851138	#NUM!	AP1B1,AP2A2,B2M
Cardiac Hypertrophy Signaling	1.69	0.0204174	0.0208	1.07	0.0851138	-0.447	GNAI2,MYL12A,PRKAR1A,RAP1A,RRAS
Estrogen Receptor Signaling	1.69	0.0204174	0.0183	1.07	0.0851138	-0.816	GNAI2,MYL12A,PPP1CB,PRKAR1A,RAP1A,RRAS
Insulin Secretion Signaling Pathway	1.67	0.0213796	0.0205	1.05	0.0891251	0.447	EIF2S1,PRKAR1A,RAP1A,SLC2A1,SRP9
HMGB1 Signaling	1.64	0.0229087	0.0242	1.03	0.0933254	-1	HMGB1,ICAM1,RAP1A,RRAS
Melanocyte Development and Pigmentation Signaling	1.63	0.0234423	0.0319	1.02	0.0954993	#NUM!	PRKAR1A,RAP1A,RRAS
CXCR4 Signaling	1.63	0.0234423	0.024	1.02	0.0954993	-2	GNAI2,MYL12A,RAP1A,RRAS
Complement System	1.62	0.0239883	0.0541	1.02	0.0954993	#NUM!	C8G,SERPING1
GNRH Signaling	1.58	0.0263027	0.0231	1	0.1	-1	GNAI2,PRKAR1A,RAP1A,RRAS
tRNA Charging	1.58	0.0263027	0.0513	1	0.1	#NUM!	EPRS1,WARS1
Nitric Oxide Signaling in the Cardiovascular System	1.57	0.0269153	0.0303	1	0.1	#NUM!	ATP2A2,KNG1,PRKAR1A
VEGF Signaling	1.57	0.0269153	0.0303	1	0.1	#NUM!	EIF2S1,RAP1A,RRAS
Apelin Cardiomyocyte Signaling Pathway	1.57	0.0269153	0.0303	1	0.1	#NUM!	ATP2A2,GNAI2,MYL12A
Cdc42 Signaling	1.55	0.0281838	0.0227	0.991	0.102094	#NUM!	B2M,HLA-DRA,MYL12A,PPP1CB
Tumor Microenvironment Pathway	1.55	0.0281838	0.0227	0.991	0.102094	-1	ICAM1,RAP1A,RRAS,SLC2A1
Role of NFAT in Regulation of the Immune Response	1.52	0.0301995	0.0221	0.955	0.110917	-2	GNAI2,HLA-DRA,RAP1A,RRAS
Oncostatin M Signaling	1.5	0.0316228	0.0465	0.955	0.110917	#NUM!	RAP1A,RRAS
PAK Signaling	1.5	0.0316228	0.0283	0.955	0.110917	#NUM!	MYL12A,RAP1A,RRAS
Galactose Degradation I (Leloir Pathway)	1.49	0.0323594	0.2	0.955	0.110917	#NUM!	GALK1
Glutamate Degradation III (via 4-aminobutyrate)	1.49	0.0323594	0.2	0.955	0.110917	#NUM!	ALDH5A1
Telomerase Signaling	1.49	0.0323594	0.028	0.951	0.111944	#NUM!	PTGES3,RAP1A,RRAS
Hepatic Fibrosis Signaling Pathway	1.43	0.0371535	0.0159	0.9	0.125893	-1.633	GNAI2,ICAM1,MYL12A,PRKAR1A,RAP1A,RRAS
MSP-RON Signaling In Macrophages Pathway	1.43	0.0371535	0.0265	0.9	0.125893	#NUM!	HLA-DRA,RAP1A,RRAS
HER-2 Signaling in Breast Cancer	1.42	0.0380189	0.0206	0.9	0.125893	-1	ARF4,COX4I1,RAP1A,RRAS
Spliceosomal Cycle	1.41	0.0389045	0.0417	0.893	0.127938	#NUM!	DHX15,SNRNP200
Xenobiotic Metabolism Signaling	1.4	0.0398107	0.0174	0.889	0.129122	#NUM!	ALDH5A1,ALDH9A1,PTGES3,RAP1A,RRAS
fMLP Signaling in Neutrophils	1.4	0.0398107	0.0259	0.889	0.129122	#NUM!	GNAI2,RAP1A,RRAS
Gap Junction Signaling	1.39	0.040738	0.0202	0.886	0.130017	#NUM!	GNAI2,PRKAR1A,RAP1A,RRAS
Renin-Angiotensin Signaling	1.38	0.0416869	0.0254	0.879	0.13213	#NUM!	PRKAR1A,RAP1A,RRAS
Melanoma Signaling	1.38	0.0416869	0.04	0.879	0.13213	#NUM!	RAP1A,RRAS
UVC-Induced MAPK Signaling	1.36	0.0436516	0.0392	0.866	0.136144	#NUM!	RAP1A,RRAS
Adenine and Adenosine Salvage III	1.35	0.0446684	0.143	0.86	0.138038	#NUM!	HPRT1
Calcium Signaling	1.34	0.0457088	0.0194	0.854	0.139959	#NUM!	ATP2A2,CALR,PRKAR1A,RAP1A
RhoA Signaling	1.34	0.0457088	0.0244	0.854	0.139959	#NUM!	MYL12A,PPP1CB,SEPTIN2
14-3-3-mediated Signaling	1.3	0.0501187	0.0236	0.824	0.149968	#NUM!	RAP1A,RRAS,YWHAQ
Purine Ribonucleosides Degradation to Ribose-1-phosphate	1.29	0.0512861	0.125	0.821	0.151008	#NUM!	PGM2
Role of NFAT in Cardiac Hypertrophy	1.29	0.0512861	0.0187	0.821	0.151008	0	GNAI2,PRKAR1A,RAP1A,RRAS
CNTF Signaling	1.28	0.0524807	0.0351	0.81	0.154882	#NUM!	RAP1A,RRAS
Cellular Effects of Sildenafil (Viagra)	1.27	0.0537032	0.0229	0.81	0.154882	#NUM!	MYL12A,PPP1CB,PRKAR1A
Gα12/13 Signaling	1.27	0.0537032	0.0229	0.81	0.154882	#NUM!	MYL12A,RAP1A,RRAS
MSP-RON Signaling In Cancer Cells Pathway	1.25	0.0562341	0.0224	0.788	0.16293	#NUM!	RAP1A,RRAS,YWHAQ
Endometrial Cancer Signaling	1.24	0.057544	0.0333	0.783	0.164816	#NUM!	RAP1A,RRAS
Androgen Signaling	1.23	0.0588844	0.0221	0.78	0.165959	#NUM!	CALR,GNAI2,PRKAR1A
IL-2 Signaling	1.22	0.060256	0.0328	0.78	0.165959	#NUM!	RAP1A,RRAS
Iron homeostasis signaling pathway	1.22	0.060256	0.0219	0.78	0.165959	#NUM!	ATP6V1E1,ATP6V1G1,PCBP1
Ovarian Cancer Signaling	1.21	0.0616595	0.0216	0.77	0.169824	#NUM!	PRKAR1A,RAP1A,RRAS
Prostanoid Biosynthesis	1.2	0.0630957	0.1	0.77	0.169824	#NUM!	PTGES3
Calcium Transport I	1.2	0.0630957	0.1	0.77	0.169824	#NUM!	ATP2A2
Thrombopoietin Signaling	1.2	0.0630957	0.0317	0.77	0.169824	#NUM!	RAP1A,RRAS
ErbB2-ErbB3 Signaling	1.18	0.0660693	0.0308	0.752	0.177011	#NUM!	RAP1A,RRAS
Systemic Lupus Erythematosus In T Cell Signaling Pathway	1.17	0.0676083	0.015	0.752	0.177011	-0.447	B2M,GNAI2,HLA-DRA,RAP1A,RRAS
Calcium-induced T Lymphocyte Apoptosis	1.16	0.0691831	0.0303	0.75	0.177828	#NUM!	ATP2A2,HLA-DRA
Corticotropin Releasing Hormone Signaling	1.16	0.0691831	0.0207	0.75	0.177828	#NUM!	GNAI2,PRKAR1A,RAP1A
GDP-glucose Biosynthesis	1.16	0.0691831	0.0909	0.75	0.177828	#NUM!	PGM2
ErbB4 Signaling	1.15	0.0707946	0.0299	0.745	0.179887	#NUM!	RAP1A,RRAS
Role of JAK1 and JAK3 in γc Cytokine Signaling	1.13	0.074131	0.029	0.73	0.186209	#NUM!	RAP1A,RRAS
SPINK1 General Cancer Pathway	1.13	0.074131	0.029	0.73	0.186209	#NUM!	RAP1A,RRAS
Glucose and Glucose-1-phosphate Degradation	1.12	0.0758578	0.0833	0.73	0.186209	#NUM!	PGM2
Glycogen Degradation II	1.12	0.0758578	0.0833	0.73	0.186209	#NUM!	PGM2
Relaxin Signaling	1.12	0.0758578	0.0199	0.73	0.186209	#NUM!	GNAI2,PRKAR1A,RAP1A
GM-CSF Signaling	1.12	0.0758578	0.0286	0.73	0.186209	#NUM!	RAP1A,RRAS
Melatonin Signaling	1.1	0.0794328	0.0278	0.712	0.194089	#NUM!	GNAI2,PRKAR1A
PKCθ Signaling in T Lymphocytes	1.1	0.0794328	0.0194	0.712	0.194089	#NUM!	HLA-DRA,RAP1A,RRAS
Non-Small Cell Lung Cancer Signaling	1.09	0.0812831	0.0274	0.712	0.194089	#NUM!	RAP1A,RRAS
GPCR-Mediated Integration of Enteroendocrine Signaling Exemplified by an L Cell	1.09	0.0812831	0.0274	0.712	0.194089	#NUM!	GNAI2,PRKAR1A
Regulation of Cellular Mechanics by Calpain Protease	1.08	0.0831764	0.027	0.71	0.194984	#NUM!	RAP1A,RRAS
FcγRIIB Signaling in B Lymphocytes	1.07	0.0851138	0.0267	0.71	0.194984	#NUM!	RAP1A,RRAS
IL-15 Signaling	1.07	0.0851138	0.0267	0.71	0.194984	#NUM!	RAP1A,RRAS
Angiopoietin Signaling	1.07	0.0851138	0.0267	0.71	0.194984	#NUM!	RAP1A,RRAS
DNA Double-Strand Break Repair by Non-Homologous End Joining	1.06	0.0870964	0.0714	0.71	0.194984	#NUM!	XRCC6
Glycogen Degradation III	1.06	0.0870964	0.0714	0.71	0.194984	#NUM!	PGM2
NF-κB Activation by Viruses	1.06	0.0870964	0.0263	0.71	0.194984	#NUM!	RAP1A,RRAS
GDNF Family Ligand-Receptor Interactions	1.06	0.0870964	0.0263	0.71	0.194984	#NUM!	RAP1A,RRAS
Neurotrophin/TRK Signaling	1.06	0.0870964	0.0263	0.71	0.194984	#NUM!	RAP1A,RRAS
Macropinocytosis Signaling	1.06	0.0870964	0.0263	0.71	0.194984	#NUM!	RAP1A,RRAS
Antiproliferative Role of Somatostatin Receptor 2	1.05	0.0891251	0.026	0.703	0.198153	#NUM!	RAP1A,RRAS
Telomere Extension by Telomerase	1.03	0.0933254	0.0667	0.695	0.201837	#NUM!	XRCC6
IL-3 Signaling	1.03	0.0933254	0.0253	0.695	0.201837	#NUM!	RAP1A,RRAS
Thyroid Cancer Signaling	1.03	0.0933254	0.0253	0.695	0.201837	#NUM!	RAP1A,RRAS
FLT3 Signaling in Hematopoietic Progenitor Cells	1.02	0.0954993	0.025	0.695	0.201837	#NUM!	RAP1A,RRAS
Phospholipase C Signaling	1.02	0.0954993	0.015	0.695	0.201837	-2	MYL12A,PPP1CB,RAP1A,RRAS
Role of MAPK Signaling in the Pathogenesis of Influenza	1.02	0.0954993	0.025	0.695	0.201837	#NUM!	RAP1A,RRAS
JAK/Stat Signaling	1.02	0.0954993	0.025	0.695	0.201837	#NUM!	RAP1A,RRAS
Prolactin Signaling	1.01	0.0977237	0.0247	0.693	0.202768	#NUM!	RAP1A,RRAS
Actin Nucleation by ARP-WASP Complex	1.01	0.0977237	0.0247	0.693	0.202768	#NUM!	RAP1A,RRAS
Glutaryl-CoA Degradation	1	0.1	0.0625	0.688	0.205116	#NUM!	HSD17B4
PEDF Signaling	1	0.1	0.0244	0.688	0.205116	#NUM!	RAP1A,RRAS
Mitochondrial Dysfunction	1	0.1	0.0175	0.686	0.206063	#NUM!	COX4I1,GPX4,UQCRH
LPS-stimulated MAPK Signaling	0.996	0.100925	0.0241	0.684	0.207014	#NUM!	RAP1A,RRAS
VEGF Family Ligand-Receptor Interactions	0.987	0.103039	0.0238	0.68	0.20893	#NUM!	RAP1A,RRAS
G-Protein Coupled Receptor Signaling	0.987	0.103039	0.0146	0.68	0.20893	#NUM!	GNAI2,PRKAR1A,RAP1A,RRAS
Histamine Degradation	0.979	0.104954	0.0588	0.678	0.209894	#NUM!	ALDH9A1
T Cell Exhaustion Signaling Pathway	0.979	0.104954	0.0171	0.678	0.209894	#NUM!	HLA-DRA,RAP1A,RRAS
Allograft Rejection Signaling	0.971	0.106905	0.0233	0.674	0.211836	#NUM!	B2M,HLA-DRA
PDGF Signaling	0.971	0.106905	0.0233	0.674	0.211836	#NUM!	RAP1A,RRAS
FAT10 Signaling Pathway	0.955	0.110917	0.0556	0.664	0.21677	#NUM!	PSMD4
Acute Myeloid Leukemia Signaling	0.943	0.114025	0.0225	0.654	0.22182	#NUM!	RAP1A,RRAS
Regulation of IL-2 Expression in Activated and Anergic T Lymphocytes	0.936	0.115878	0.0222	0.654	0.22182	#NUM!	RAP1A,RRAS
OX40 Signaling Pathway	0.936	0.115878	0.0222	0.654	0.22182	#NUM!	B2M,HLA-DRA
Oxidative Ethanol Degradation III	0.936	0.115878	0.0526	0.654	0.22182	#NUM!	ALDH9A1
Dendritic Cell Maturation	0.928	0.118032	0.0163	0.654	0.22182	#NUM!	B2M,HLA-DRA,ICAM1
Prostate Cancer Signaling	0.928	0.118032	0.022	0.654	0.22182	#NUM!	RAP1A,RRAS
PI3K/AKT Signaling	0.928	0.118032	0.0163	0.654	0.22182	#NUM!	RAP1A,RRAS,YWHAQ
IL-1 Signaling	0.921	0.11995	0.0217	0.648	0.224905	#NUM!	GNAI2,PRKAR1A
Fatty Acid α-oxidation	0.914	0.121899	0.05	0.644	0.226986	#NUM!	ALDH9A1
Endothelin-1 Signaling	0.91	0.123027	0.016	0.644	0.226986	#NUM!	GNAI2,RAP1A,RRAS
ErbB Signaling	0.907	0.12388	0.0213	0.644	0.226986	#NUM!	RAP1A,RRAS
Synaptic Long Term Depression	0.903	0.125026	0.0159	0.644	0.226986	#NUM!	GNAI2,RAP1A,RRAS
NRF2-mediated Oxidative Stress Response	0.903	0.125026	0.0159	0.644	0.226986	#NUM!	RAP1A,RRAS,UBE2K
Ephrin Receptor Signaling	0.903	0.125026	0.0159	0.644	0.226986	#NUM!	GNAI2,RAP1A,RRAS
Putrescine Degradation III	0.893	0.127938	0.0476	0.638	0.230144	#NUM!	ALDH9A1
Communication between Innate and Adaptive Immune Cells	0.889	0.129122	0.0208	0.638	0.230144	#NUM!	B2M,HLA-DRA
TGF-β Signaling	0.889	0.129122	0.0208	0.638	0.230144	#NUM!	RAP1A,RRAS
Leukocyte Extravasation Signaling	0.883	0.130918	0.0155	0.636	0.231206	#NUM!	GNAI2,ICAM1,RAP1A
Bladder Cancer Signaling	0.883	0.130918	0.0206	0.636	0.231206	#NUM!	RAP1A,RRAS
Neuroinflammation Signaling Pathway	0.883	0.130918	0.0133	0.636	0.231206	-1	B2M,HLA-DRA,HMGB1,ICAM1
Sertoli Cell-Sertoli Cell Junction Signaling	0.879	0.13213	0.0155	0.636	0.231206	#NUM!	PRKAR1A,RAP1A,RRAS
Pyrimidine Deoxyribonucleotides De Novo Biosynthesis I	0.876	0.133045	0.0455	0.636	0.231206	#NUM!	CMPK1
UVA-Induced MAPK Signaling	0.876	0.133045	0.0204	0.636	0.231206	#NUM!	RAP1A,RRAS
Natural Killer Cell Signaling	0.863	0.137088	0.0152	0.631	0.233884	#NUM!	B2M,RAP1A,RRAS
Adrenomedullin signaling pathway	0.863	0.137088	0.0152	0.631	0.233884	#NUM!	PRKAR1A,RAP1A,RRAS
Apoptosis Signaling	0.86	0.138038	0.02	0.631	0.233884	#NUM!	RAP1A,RRAS
Tryptophan Degradation III (Eukaryotic)	0.857	0.138995	0.0435	0.629	0.234963	#NUM!	HSD17B4
Ethanol Degradation IV	0.857	0.138995	0.0435	0.629	0.234963	#NUM!	ALDH9A1
Kinetochore Metaphase Signaling Pathway	0.854	0.139959	0.0198	0.629	0.234963	#NUM!	PPP1CB,PPP1R7
SAPK/JNK Signaling	0.848	0.141906	0.0196	0.627	0.236048	#NUM!	RAP1A,RRAS
Regulation of Actin-based Motility by Rho	0.842	0.14388	0.0194	0.627	0.236048	#NUM!	MYL12A,PPP1CB
Chronic Myeloid Leukemia Signaling	0.842	0.14388	0.0194	0.627	0.236048	#NUM!	RAP1A,RRAS
Mouse Embryonic Stem Cell Pluripotency	0.842	0.14388	0.0194	0.627	0.236048	#NUM!	RAP1A,RRAS
Tumoricidal Function of Hepatic Natural Killer Cells	0.839	0.144877	0.0417	0.627	0.236048	#NUM!	ICAM1
Glutathione Redox Reactions I	0.839	0.144877	0.0417	0.627	0.236048	#NUM!	GPX4
FAK Signaling	0.836	0.145881	0.0192	0.623	0.238232	#NUM!	RAP1A,RRAS
Neuregulin Signaling	0.827	0.148936	0.019	0.623	0.238232	#NUM!	RAP1A,RRAS
HIF1α Signaling	0.827	0.148936	0.0146	0.623	0.238232	#NUM!	RAP1A,RRAS,SLC2A1
PPAR Signaling	0.827	0.148936	0.019	0.623	0.238232	#NUM!	RAP1A,RRAS
Tryptophan Degradation X (Mammalian, via Tryptamine)	0.824	0.149968	0.04	0.623	0.238232	#NUM!	ALDH9A1
T Cell Receptor Signaling	0.821	0.151008	0.0189	0.623	0.238232	#NUM!	RAP1A,RRAS
PD-1, PD-L1 cancer immunotherapy pathway	0.821	0.151008	0.0189	0.623	0.238232	#NUM!	B2M,HLA-DRA
Gαs Signaling	0.815	0.153109	0.0187	0.618	0.240991	#NUM!	PRKAR1A,RAP1A
Paxillin Signaling	0.81	0.154882	0.0185	0.614	0.24322	#NUM!	RAP1A,RRAS
Oxidative Phosphorylation	0.801	0.158125	0.0183	0.611	0.244906	#NUM!	COX4I1,UQCRH
Glioma Signaling	0.796	0.159956	0.0182	0.606	0.247742	#NUM!	RAP1A,RRAS
GPCR-Mediated Nutrient Sensing in Enteroendocrine Cells	0.785	0.164059	0.0179	0.595	0.254097	#NUM!	GNAI2,PRKAR1A
NGF Signaling	0.772	0.169044	0.0175	0.585	0.260016	#NUM!	RAP1A,RRAS
Sonic Hedgehog Signaling	0.764	0.172187	0.0345	0.58	0.263027	#NUM!	PRKAR1A
Role of Tissue Factor in Cancer	0.759	0.174181	0.0172	0.578	0.264241	#NUM!	RAP1A,RRAS
Fc Epsilon RI Signaling	0.754	0.176198	0.0171	0.573	0.267301	#NUM!	RAP1A,RRAS
Dopamine Degradation	0.752	0.177011	0.0333	0.573	0.267301	#NUM!	ALDH9A1
Role of PKR in Interferon Induction and Antiviral Response	0.75	0.177828	0.0169	0.573	0.267301	#NUM!	EIF2S1,HMGB1
Airway Pathology in Chronic Obstructive Pulmonary Disease	0.75	0.177828	0.0169	0.573	0.267301	#NUM!	C8G,ORM1
LPS/IL-1 Mediated Inhibition of RXR Function	0.745	0.179887	0.0133	0.573	0.267301	#NUM!	ALDH5A1,ALDH9A1,FABP5
Cholecystokinin/Gastrin-mediated Signaling	0.742	0.181134	0.0168	0.573	0.267301	#NUM!	RAP1A,RRAS
Role of NANOG in Mammalian Embryonic Stem Cell Pluripotency	0.742	0.181134	0.0168	0.573	0.267301	#NUM!	RAP1A,RRAS
Glucocorticoid Receptor Signaling	0.74	0.18197	0.0108	0.573	0.267301	#NUM!	HMGB1,ICAM1,PTGES3,RAP1A,RRAS
HGF Signaling	0.738	0.18281	0.0167	0.572	0.267917	#NUM!	RAP1A,RRAS
Rac Signaling	0.733	0.184927	0.0165	0.57	0.269153	#NUM!	RAP1A,RRAS
Th1 Pathway	0.733	0.184927	0.0165	0.57	0.269153	#NUM!	HLA-DRA,ICAM1
cAMP-mediated signaling	0.73	0.186209	0.0131	0.57	0.269153	#NUM!	GNAI2,PRKAR1A,RAP1A
Ethanol Degradation II	0.726	0.187932	0.0312	0.569	0.269774	#NUM!	ALDH9A1
Inhibition of ARE-Mediated mRNA Degradation Pathway	0.726	0.187932	0.0164	0.569	0.269774	#NUM!	PRKAR1A,YWHAQ
Pyrimidine Ribonucleotides Interconversion	0.714	0.193197	0.0303	0.559	0.276058	#NUM!	CMPK1
IL-6 Signaling	0.706	0.196789	0.0159	0.553	0.279898	#NUM!	RAP1A,RRAS
Cytotoxic T Lymphocyte-mediated Apoptosis of Target Cells	0.701	0.199067	0.0294	0.551	0.28119	#NUM!	B2M
Endocannabinoid Neuronal Synapse Pathway	0.695	0.201837	0.0156	0.547	0.283792	#NUM!	GNAI2,PRKAR1A
Huntington's Disease Signaling	0.693	0.202768	0.0126	0.547	0.283792	#NUM!	AP2A2,CTSD,DYNC1I2
Pyrimidine Ribonucleotides De Novo Biosynthesis	0.69	0.204174	0.0286	0.547	0.283792	#NUM!	CMPK1
Noradrenaline and Adrenaline Degradation	0.69	0.204174	0.0286	0.547	0.283792	#NUM!	ALDH9A1
B Cell Development	0.68	0.20893	0.0278	0.539	0.289068	#NUM!	HLA-DRA
Interferon Signaling	0.68	0.20893	0.0278	0.539	0.289068	#NUM!	PSMB8
Axonal Guidance Signaling	0.662	0.217771	0.0101	0.524	0.299226	#NUM!	GNAI2,MYL12A,PRKAR1A,RAP1A,RRAS
STAT3 Pathway	0.662	0.217771	0.0148	0.524	0.299226	#NUM!	RAP1A,RRAS
PTEN Signaling	0.656	0.2208	0.0147	0.523	0.299916	#NUM!	RAP1A,RRAS
Th2 Pathway	0.656	0.2208	0.0147	0.523	0.299916	#NUM!	HLA-DRA,ICAM1
Cardiac Hypertrophy Signaling (Enhanced)	0.654	0.22182	0.0101	0.523	0.299916	-0.447	ATP2A2,GNAI2,PRKAR1A,RAP1A,RRAS
PI3K Signaling in B Lymphocytes	0.648	0.224905	0.0145	0.519	0.302691	#NUM!	RAP1A,RRAS
Colorectal Cancer Metastasis Signaling	0.646	0.225944	0.0119	0.519	0.302691	#NUM!	PRKAR1A,RAP1A,RRAS
Signaling by Rho Family GTPases	0.646	0.225944	0.0119	0.519	0.302691	#NUM!	GNAI2,MYL12A,SEPTIN2
Hereditary Breast Cancer Signaling	0.638	0.230144	0.0143	0.513	0.306902	#NUM!	RAP1A,RRAS
Endocannabinoid Cancer Inhibition Pathway	0.625	0.237137	0.014	0.503	0.314051	#NUM!	GNAI2,PRKAR1A
Xenobiotic Metabolism General Signaling Pathway	0.625	0.237137	0.014	0.503	0.314051	#NUM!	RAP1A,RRAS
Intrinsic Prothrombin Activation Pathway	0.622	0.238781	0.0238	0.503	0.314051	#NUM!	KNG1
Estrogen Biosynthesis	0.622	0.238781	0.0238	0.503	0.314051	#NUM!	HSD17B4
Apelin Pancreas Signaling Pathway	0.604	0.248886	0.0227	0.487	0.325837	#NUM!	PRKAR1A
Coronavirus Replication Pathway	0.595	0.254097	0.0222	0.48	0.331131	#NUM!	COPA
Epithelial Adherens Junction Signaling	0.587	0.258821	0.0132	0.475	0.334965	#NUM!	RAP1A,RRAS
PFKFB4 Signaling Pathway	0.587	0.258821	0.0217	0.475	0.334965	#NUM!	PRKAR1A
Molecular Mechanisms of Cancer	0.582	0.261818	0.01	0.472	0.337287	#NUM!	GNAI2,PRKAR1A,RAP1A,RRAS
Graft-versus-Host Disease Signaling	0.57	0.269153	0.0208	0.463	0.34435	#NUM!	HLA-DRA
Aldosterone Signaling in Epithelial Cells	0.564	0.272898	0.0127	0.46	0.346737	#NUM!	HSPA4L,HSPE1
Autoimmune Thyroid Disease Signaling	0.564	0.272898	0.0204	0.46	0.346737	#NUM!	HLA-DRA
Cell Cycle: G2/M DNA Damage Checkpoint Regulation	0.564	0.272898	0.0204	0.46	0.346737	#NUM!	YWHAQ
eNOS Signaling	0.559	0.276058	0.0126	0.458	0.348337	#NUM!	KNG1,PRKAR1A
Myc Mediated Apoptosis Signaling	0.556	0.277971	0.02	0.457	0.34914	#NUM!	PRKAR1A
Amyloid Processing	0.556	0.277971	0.02	0.457	0.34914	#NUM!	PRKAR1A
Phototransduction Pathway	0.542	0.287078	0.0192	0.445	0.358922	#NUM!	PRKAR1A
Glioblastoma Multiforme Signaling	0.538	0.289734	0.0121	0.442	0.36141	#NUM!	RAP1A,RRAS
Germ Cell-Sertoli Cell Junction Signaling	0.516	0.304789	0.0117	0.425	0.375837	#NUM!	RAP1A,RRAS
Th1 and Th2 Activation Pathway	0.516	0.304789	0.0117	0.425	0.375837	#NUM!	HLA-DRA,ICAM1
Unfolded protein response	0.514	0.306196	0.0179	0.425	0.375837	#NUM!	CALR
Erythropoietin Signaling Pathway	0.51	0.30903	0.0116	0.423	0.377572	#NUM!	RAP1A,RRAS
Granulocyte Adhesion and Diapedesis	0.51	0.30903	0.0116	0.423	0.377572	#NUM!	GNAI2,ICAM1
NF-κB Signaling	0.489	0.32434	0.0112	0.405	0.39355	#NUM!	RAP1A,RRAS
Autophagy	0.484	0.328095	0.0164	0.4	0.398107	#NUM!	CTSD
Role of Macrophages, Fibroblasts and Endothelial Cells in Rheumatoid Arthritis	0.478	0.33266	0.00955	0.395	0.402717	#NUM!	ICAM1,RAP1A,RRAS
Breast Cancer Regulation by Stathmin1	0.472	0.337287	0.00847	0.391	0.406443	-0.447	PPP1CB,PPP1R7,PRKAR1A,RAP1A,RRAS
B Cell Receptor Signaling	0.469	0.339625	0.0108	0.391	0.406443	#NUM!	RAP1A,RRAS
Role of PI3K/AKT Signaling in the Pathogenesis of Influenza	0.467	0.341193	0.0156	0.391	0.406443	#NUM!	GNAI2
IL-17 Signaling	0.465	0.342768	0.0107	0.391	0.406443	#NUM!	RAP1A,RRAS
PXR/RXR Activation	0.462	0.345144	0.0154	0.391	0.406443	#NUM!	PRKAR1A
CD40 Signaling	0.462	0.345144	0.0154	0.391	0.406443	#NUM!	ICAM1
Netrin Signaling	0.462	0.345144	0.0154	0.391	0.406443	#NUM!	PRKAR1A
Regulation Of The Epithelial Mesenchymal Transition By Growth Factors Pathway	0.462	0.345144	0.0106	0.391	0.406443	#NUM!	RAP1A,RRAS
RhoGDI Signaling	0.46	0.346737	0.0106	0.391	0.406443	#NUM!	GNAI2,MYL12A
Xenobiotic Metabolism CAR Signaling Pathway	0.46	0.346737	0.0106	0.391	0.406443	#NUM!	ALDH5A1,ALDH9A1
ILK Signaling	0.456	0.349945	0.0105	0.391	0.406443	#NUM!	DSP,RSU1
Pyridoxal 5'-phosphate Salvage Pathway	0.456	0.349945	0.0152	0.391	0.406443	#NUM!	PDXK
Serotonin Degradation	0.451	0.353997	0.0149	0.39	0.40738	#NUM!	ALDH9A1
Regulation of the Epithelial-Mesenchymal Transition Pathway	0.451	0.353997	0.0104	0.39	0.40738	#NUM!	RAP1A,RRAS
Cell Cycle: G1/S Checkpoint Regulation	0.451	0.353997	0.0149	0.39	0.40738	#NUM!	RPL5
Agranulocyte Adhesion and Diapedesis	0.447	0.357273	0.0104	0.389	0.408319	#NUM!	GNAI2,ICAM1
Remodeling of Epithelial Adherens Junctions	0.446	0.358096	0.0147	0.389	0.408319	#NUM!	RAB5C
Ephrin B Signaling	0.426	0.374973	0.0139	0.371	0.425598	#NUM!	GNAI2
T Helper Cell Differentiation	0.421	0.379315	0.0137	0.368	0.428549	#NUM!	HLA-DRA
Leptin Signaling in Obesity	0.417	0.382825	0.0135	0.366	0.430527	#NUM!	PRKAR1A
Hypoxia Signaling in the Cardiovascular System	0.417	0.382825	0.0135	0.366	0.430527	#NUM!	UBE2K
TREM1 Signaling	0.412	0.387258	0.0133	0.363	0.433511	#NUM!	ICAM1
IL-7 Signaling Pathway	0.399	0.399025	0.0128	0.351	0.445656	#NUM!	SLC2A1
AMPK Signaling	0.395	0.402717	0.00939	0.348	0.448745	#NUM!	PRKAR1A,SLC2A1
TR/RXR Activation	0.375	0.421697	0.0119	0.33	0.467735	#NUM!	SLC2A1
Crosstalk between Dendritic Cells and Natural Killer Cells	0.357	0.439542	0.0112	0.312	0.487528	#NUM!	HLA-DRA
Altered T Cell and B Cell Signaling in Rheumatoid Arthritis	0.353	0.443609	0.0111	0.31	0.489779	#NUM!	HLA-DRA
CCR5 Signaling in Macrophages	0.339	0.458142	0.0106	0.298	0.503501	#NUM!	GNAI2
Amyotrophic Lateral Sclerosis Signaling	0.329	0.468813	0.0103	0.289	0.514044	#NUM!	RAB5C
Salvage Pathways of Pyrimidine Ribonucleotides	0.326	0.472063	0.0102	0.287	0.516416	#NUM!	CMPK1
Neuropathic Pain Signaling In Dorsal Horn Neurons	0.317	0.481948	0.0099	0.279	0.526017	#NUM!	PRKAR1A
Antioxidant Action of Vitamin C	0.293	0.509331	0.00917	0.257	0.55335	#NUM!	SLC2A1
iCOS-iCOSL Signaling in T Helper Cells	0.288	0.515229	0.00901	0.255	0.555904	#NUM!	HLA-DRA
Type I Diabetes Mellitus Signaling	0.288	0.515229	0.00901	0.255	0.555904	#NUM!	HLA-DRA
Sphingosine-1-phosphate Signaling	0.272	0.534564	0.00855	0.243	0.571479	#NUM!	GNAI2
Systemic Lupus Erythematosus In B Cell Signaling Pathway	0.272	0.534564	0.00727	0.243	0.571479	#NUM!	RAP1A,RRAS
Senescence Pathway	0.272	0.534564	0.00727	0.243	0.571479	#NUM!	RAP1A,RRAS
CREB Signaling in Neurons	0.265	0.54325	0.00671	0.238	0.578096	0	GNAI2,PRKAR1A,RAP1A,RRAS
CD28 Signaling in T Helper Cells	0.263	0.545758	0.00826	0.237	0.579429	#NUM!	HLA-DRA
Reelin Signaling in Neurons	0.26	0.549541	0.0082	0.236	0.580764	#NUM!	RAP1A
GP6 Signaling Pathway	0.253	0.55847	0.008	0.23	0.588844	#NUM!	LAMB1
Sirtuin Signaling Pathway	0.248	0.564937	0.00687	0.225	0.595662	#NUM!	SLC2A1,XRCC6
White Adipose Tissue Browning Pathway	0.245	0.568853	0.00775	0.224	0.597035	#NUM!	PRKAR1A
D-myo-inositol (1,4,5,6)-Tetrakisphosphate Biosynthesis	0.219	0.603949	0.00704	0.201	0.629506	#NUM!	PPP1R7
D-myo-inositol (3,4,5,6)-tetrakisphosphate Biosynthesis	0.219	0.603949	0.00704	0.201	0.629506	#NUM!	PPP1R7
Role of Pattern Recognition Receptors in Recognition of Bacteria and Viruses	0.198	0.63387	0.00649	0.181	0.659174	#NUM!	EIF2S1
Hepatic Cholestasis	0	1	0.00538	0	1	#NUM!	PRKAR1A
Hepatic Fibrosis / Hepatic Stellate Cell Activation	0	1	0.00538	0	1	#NUM!	ICAM1
Tight Junction Signaling	0	1	0.00595	0	1	#NUM!	PRKAR1A
RAR Activation	0	1	0.00515	0	1	#NUM!	PRKAR1A
D-myo-inositol-5-phosphate Metabolism	0	1	0.00637	0	1	#NUM!	PPP1R7
Superpathway of Inositol Phosphate Compounds	0	1	0.00503	0	1	#NUM!	PPP1R7
3-phosphoinositide Degradation	0	1	0.00641	0	1	#NUM!	PPP1R7
3-phosphoinositide Biosynthesis	0	1	0.00602	0	1	#NUM!	PPP1R7
Sperm Motility	0	1	0.00448	0	1	#NUM!	PRKAR1A
Tec Kinase Signaling	0	1	0.00578	0	1	#NUM!	GNAI2
Gustation Pathway	0	1	0.00645	0	1	#NUM!	PRKAR1A
Osteoarthritis Pathway	0	1	0.00455	0	1	#NUM!	HMGB1
HOTAIR Regulatory Pathway	0	1	0.00625	0	1	#NUM!	ICAM1

## Sheet: RNA and miRNA
Ingenuity Canonical Pathways	-log10(p-value)	p-value	-log(B-H p-value)	B-H p-value	Ratio	z-score	Molecules
Primary Immunodeficiency Signaling	3.14	0.000724436	0.635	0.231739	0.16	#NUM!	CD40,IGHA1,IGHG1,IGHG2,IGHG4,IGHM,IGLL1/IGLL5,RAG1
B Cell Receptor Signaling	2.91	0.00123027	0.635	0.231739	0.0914	1.265	CAMK2B,CAMK2G,CD22,FCGR2A,IGHA1,IGHG1,IGHG2,IGHG4,IGHM,MAP2K6,MAP3K11,MAP3K14,MRAS,PIK3CG,POU2F2,PTK2,RASD2
Molecular Mechanisms of Cancer	2.85	0.00141254	0.635	0.231739	0.0725	#NUM!	ADCY4,ARHGEF4,AURKA,BBC3,BMP2,CAMK2B,CAMK2G,CCND2,CDC25A,CDH1,CDK4,CDKN1B,FANCD2,FYN,FZD7,JAK1,MAP2K6,MRAS,PIK3CG,PSENEN,PTCH2,PTK2,RAPGEF3,RASD2,RHOF,SUFU,SUV39H1,TAB2,WNT5B
IL-7 Signaling Pathway	2.43	0.00371535	0.341	0.456037	0.115	-0.707	CDC25A,CDKN1B,FYN,IGHG1,IGHM,IL7,JAK1,PIK3CG,PTK2
Triacylglycerol Biosynthesis	2.13	0.0074131	0.223	0.598412	0.136	0.447	AGPAT4,GPAT3,LPIN2,PLPP5,PLPPR4,PNPLA3
Opioid Signaling Pathway	2	0.01	0.223	0.598412	0.0729	1	ADCY4,CACNA1F,CACNB1,CACNB2,CAMK1D,CAMK2B,CAMK2G,CDKN1B,FYN,GRIN2B,GRK4,KCNJ3,MAP2K6,MRAS,PDE1B,PIK3CG,RASD2,RGS1
Retinoate Biosynthesis I	1.98	0.0104713	0.223	0.598412	0.147	0.447	ALDH1A2,BMP2,NT5C1B,RDH12,RDH13
Hematopoiesis from Pluripotent Stem Cells	1.9	0.0125893	0.223	0.598412	0.122	#NUM!	IGHA1,IGHG1,IGHG2,IGHG4,IGHM,IL7
GABA Receptor Signaling	1.88	0.0131826	0.223	0.598412	0.0947	#NUM!	ADCY4,CACNA1F,CACNB1,CACNB2,GABRB1,GABRD,KCNQ3,MRAS,SLC6A13
B Cell Development	1.88	0.0131826	0.223	0.598412	0.139	#NUM!	CD40,HLA-DQB1,IGHM,IL7,RAG1
Synaptogenesis Signaling Pathway	1.88	0.0131826	0.223	0.598412	0.0673	1.147	ADCY4,CACNB1,CAMK2B,CAMK2G,CDH1,CNTNAP1,FYN,GRIA4,GRIN2B,LRRTM2,MRAS,NRXN2,NTRK2,PIK3CG,RASD2,SHF,SNAP25,STX1B,SYT13,SYT6,SYT7
Bladder Cancer Signaling	1.83	0.0147911	0.218	0.605341	0.0928	#NUM!	CDH1,CDK4,MMP1,MMP11,MMP24,MMP3,MRAS,RASD2,SUV39H1
Cell Cycle: G1/S Checkpoint Regulation	1.78	0.0165959	0.218	0.605341	0.104	0.378	BMI1,CCND2,CDC25A,CDK4,CDKN1B,NRG1,SUV39H1
Regulation Of The Epithelial Mesenchymal Transition In Development Pathway	1.74	0.018197	0.218	0.605341	0.0952	0.707	CDH1,FZD7,GLI2,LOX,PSENEN,PTCH2,SUFU,WNT5B
Inhibition of Matrix Metalloproteases	1.74	0.018197	0.218	0.605341	0.128	-1.342	A2M,MMP1,MMP11,MMP24,MMP3
PKCθ Signaling in T Lymphocytes	1.68	0.020893	0.19	0.645654	0.0774	0	CACNA1F,CACNB1,CACNB2,CAMK2B,CAMK2G,FYN,HLA-DQB1,MAP3K11,MAP3K14,MRAS,PIK3CG,RASD2
Nicotine Degradation III	1.6	0.0251189	0.167	0.680769	0.105	1.633	CYP2C9,CYP2S1,CYP3A7,UGT1A3,UGT1A5,UGT2B7
Oncostatin M Signaling	1.57	0.0269153	0.167	0.680769	0.116	0	JAK1,MMP1,MMP3,MRAS,RASD2
Role of Osteoblasts, Osteoclasts and Chondrocytes in Rheumatoid Arthritis	1.56	0.0275423	0.167	0.680769	0.0688	#NUM!	ADAMTS4,BMP2,CALCR,FZD7,GSN,IL18RAP,IL7,MAP2K6,MAP3K14,MMP1,MMP3,PIK3CG,TAB2,TNFRSF11A,WNT5B
Melatonin Degradation I	1.51	0.030903	0.167	0.680769	0.1	1.633	CYP2C9,CYP2S1,CYP3A7,UGT1A3,UGT1A5,UGT2B7
HIF1α Signaling	1.46	0.0346737	0.167	0.680769	0.0683	1.604	CAMK1D,CAMK2B,CAMK2G,FOXP3,HIF1AN,HK3,MAP2K6,MMP1,MMP11,MMP24,MMP3,MRAS,PIK3CG,RASD2
Xenobiotic Metabolism Signaling	1.42	0.0380189	0.167	0.680769	0.0627	#NUM!	ABCC2,ALDH1A2,CAMK1D,CAMK2B,CAMK2G,CHST10,CHST3,CYP2C9,CYP3A7,MAP2K6,MAP3K11,MAP3K14,MRAS,PIK3CG,RASD2,UGT1A3,UGT1A5,UGT2B7
Chemokine Signaling	1.4	0.0398107	0.167	0.680769	0.0875	0.816	CAMK1D,CAMK2B,CAMK2G,MRAS,PIK3CG,PTK2,RASD2
Germ Cell-Sertoli Cell Junction Signaling	1.4	0.0398107	0.167	0.680769	0.0702	#NUM!	A2M,CDH1,GSN,MAP2K6,MAP3K11,MAP3K14,MRAS,PIK3CG,PTK2,RASD2,RHOF,TJP1
Salvage Pathways of Pyrimidine Ribonucleotides	1.39	0.040738	0.167	0.680769	0.0816	2.828	APOBEC3A,CDK4,GRK4,MAK,MAP2K6,NME4,NME7,TTK
GNRH Signaling	1.36	0.0436516	0.167	0.680769	0.0694	0	ADCY4,CACNA1F,CACNB1,CACNB2,CAMK2B,CAMK2G,MAP2K6,MAP3K11,MAP3K14,MRAS,PTK2,RASD2
ErbB2-ErbB3 Signaling	1.36	0.0436516	0.167	0.680769	0.0923	2	CDKN1B,MRAS,NRG1,NRG3,PIK3CG,RASD2
Nicotine Degradation II	1.36	0.0436516	0.167	0.680769	0.0923	1.633	CYP2C9,CYP2S1,CYP3A7,UGT1A3,UGT1A5,UGT2B7
Superpathway of Melatonin Degradation	1.36	0.0436516	0.167	0.680769	0.0923	1.633	CYP2C9,CYP2S1,CYP3A7,UGT1A3,UGT1A5,UGT2B7
Autoimmune Thyroid Disease Signaling	1.36	0.0436516	0.167	0.680769	0.102	#NUM!	CD40,HLA-DQB1,IGHG1,IGHG2,IGHG4
Gustation Pathway	1.35	0.0446684	0.167	0.680769	0.071	#NUM!	ADCY4,ASIC1,CACNA1F,CACNB1,CACNB2,P2RY1,PDE1B,PDE2A,PDE6B,TAS2R50,TAS2R60
Integrin Signaling	1.35	0.0446684	0.167	0.680769	0.0657	0	ARF6,FYN,GSN,ITGA7,ITGAE,MAP3K11,MRAS,MYLK,PIK3CG,PTK2,RASD2,RHOF,TSPAN1,TSPAN7
Melanoma Signaling	1.33	0.0467735	0.167	0.680769	0.1	#NUM!	CDH1,CDK4,MRAS,PIK3CG,RASD2
Neuropathic Pain Signaling In Dorsal Horn Neurons	1.32	0.047863	0.167	0.680769	0.0792	0.707	CAMK1D,CAMK2B,CAMK2G,GRIA4,GRIN2B,KCNQ3,NTRK2,PIK3CG
Systemic Lupus Erythematosus In B Cell Signaling Pathway	1.32	0.047863	0.167	0.680769	0.0618	-0.728	CCND2,CD22,CD40,EDA,FCGR2A,FYN,IGHA1,IGHG1,IGHM,JAK1,LILRB4,MAP3K14,MRAS,PIK3CG,RASD2,SHF,TICAM1
ErbB4 Signaling	1.31	0.0489779	0.167	0.680769	0.0896	2	MRAS,NRG1,NRG3,PIK3CG,PSENEN,RASD2
CDP-diacylglycerol Biosynthesis I	1.26	0.0549541	0.147	0.712853	0.136	#NUM!	AGPAT4,GPAT3,PNPLA3
Pyrimidine Deoxyribonucleotides De Novo Biosynthesis I	1.26	0.0549541	0.147	0.712853	0.136	#NUM!	NME4,NME7,RRM2
IL-10 Signaling	1.23	0.0588844	0.125	0.749894	0.0857	#NUM!	FCGR2A,IL18RAP,JAK1,LBP,MAP2K6,MAP3K14
RANK Signaling in Osteoclasts	1.2	0.0630957	0.113	0.770903	0.0787	0.378	GSN,MAP2K6,MAP3K11,MAP3K14,PIK3CG,TAB2,TNFRSF11A
Basal Cell Carcinoma Signaling	1.18	0.0660693	0.113	0.770903	0.0833	-1	BMP2,FZD7,GLI2,PTCH2,SUFU,WNT5B
Calcium Signaling	1.17	0.0676083	0.113	0.770903	0.0631	2.309	ATP2B2,CACNA1F,CACNB1,CACNB2,CAMK1D,CAMK2B,CAMK2G,CASQ2,CHRNE,GRIA4,GRIN2B,MYH2,PNCK
Phosphatidylglycerol Biosynthesis II (Non-plastidic)	1.17	0.0676083	0.113	0.770903	0.125	#NUM!	AGPAT4,GPAT3,PNPLA3
Glioma Signaling	1.15	0.0707946	0.113	0.770903	0.0727	1.342	CAMK1D,CAMK2B,CAMK2G,CDK4,MRAS,PIK3CG,RASD2,SUV39H1
Bupropion Degradation	1.13	0.074131	0.113	0.770903	0.12	#NUM!	CYP2C9,CYP2S1,CYP3A7
Role of Macrophages, Fibroblasts and Endothelial Cells in Rheumatoid Arthritis	1.12	0.0758578	0.113	0.770903	0.0573	#NUM!	ADAMTS4,CAMK2B,CAMK2G,FZD7,IGHG1,IGHG2,IGHG4,IL18RAP,IL7,MAP2K6,MAP3K14,MMP1,MMP3,MRAS,PIK3CG,RASD2,ROR2,WNT5B
FcγRIIB Signaling in B Lymphocytes	1.11	0.0776247	0.113	0.770903	0.08	#NUM!	CACNA1F,CACNB1,CACNB2,MRAS,PIK3CG,RASD2
Alanine Degradation III	1.11	0.0776247	0.113	0.770903	0.5	#NUM!	GPT2
Alanine Biosynthesis II	1.11	0.0776247	0.113	0.770903	0.5	#NUM!	GPT2
4-hydroxyproline Degradation I	1.11	0.0776247	0.113	0.770903	0.5	#NUM!	HOGA1
Estrogen-mediated S-phase Entry	1.09	0.0812831	0.0969	0.800018	0.115	#NUM!	CDC25A,CDK4,CDKN1B
Estrogen Biosynthesis	1.08	0.0831764	0.0964	0.80094	0.0952	1	CYP2C9,CYP2S1,CYP3A7,HSD17B13
Retinol Biosynthesis	1.02	0.0954993	0.0915	0.810028	0.0909	#NUM!	DAGLB,PNPLA3,RDH12,RDH13
PI3K Signaling in B Lymphocytes	1.01	0.0977237	0.0915	0.810028	0.0652	1.134	CAMK2B,CAMK2G,CD180,CD40,FYN,MRAS,PIK3CG,PLEKHA1,RASD2
Hereditary Breast Cancer Signaling	0.979	0.104954	0.0915	0.810028	0.0643	#NUM!	CDK4,FAAP24,FANCD2,FANCF,FANCM,MRAS,PIK3CG,POLR2I,RASD2
Sonic Hedgehog Signaling	0.975	0.105925	0.0915	0.810028	0.103	#NUM!	GLI2,PTCH2,SUFU
IL-15 Production	0.967	0.107895	0.0915	0.810028	0.0661	-0.707	FYN,JAK1,KIT,MAP2K6,MAP3K11,NTRK2,PTK2,ROR2
LPS-stimulated MAPK Signaling	0.951	0.111944	0.0915	0.810028	0.0723	1	LBP,MAP2K6,MAP3K14,MRAS,PIK3CG,RASD2
Reelin Signaling in Neurons	0.951	0.111944	0.0915	0.810028	0.0656	1.414	ARHGEF4,CAMK2B,CAMK2G,FYN,GRIN2B,MAP2K6,MAP3K11,PIK3CG
D-myo-inositol (1,4,5,6)-Tetrakisphosphate Biosynthesis	0.951	0.111944	0.0915	0.810028	0.0634	-0.333	CDC25A,DUSP10,DUSP16,NUDT2,NUDT9,PPP1R16B,PTPRH,PTPRO,STYXL1
D-myo-inositol (3,4,5,6)-tetrakisphosphate Biosynthesis	0.951	0.111944	0.0915	0.810028	0.0634	-0.333	CDC25A,DUSP10,DUSP16,NUDT2,NUDT9,PPP1R16B,PTPRH,PTPRO,STYXL1
LPS/IL-1 Mediated Inhibition of RXR Function	0.947	0.11298	0.0915	0.810028	0.0578	-0.816	ABCC2,ALDH1A2,APOC1,CHST10,CHST3,CPT1C,CYP2C9,CYP3A7,FABP7,IL18RAP,LBP,SCARB1,SLC27A1
Anandamide Degradation	0.943	0.114025	0.0915	0.810028	0.333	#NUM!	FAAH2
L-serine Degradation	0.943	0.114025	0.0915	0.810028	0.333	#NUM!	SDS
Chronic Myeloid Leukemia Signaling	0.939	0.11508	0.0915	0.810028	0.068	#NUM!	CDK4,CDKN1B,MECOM,MRAS,PIK3CG,RASD2,SUV39H1
Endocannabinoid Cancer Inhibition Pathway	0.936	0.115878	0.0915	0.810028	0.0629	1	ADCY4,CASP2,CCND2,CDH1,CDKN1B,MAP2K6,PIK3CG,PTK2,SMPD2
Xenobiotic Metabolism General Signaling Pathway	0.936	0.115878	0.0915	0.810028	0.0629	1.667	MAP2K6,MAP3K11,MAP3K14,MRAS,PIK3CG,RASD2,UGT1A3,UGT1A5,UGT2B7
Hepatic Fibrosis Signaling Pathway	0.928	0.118032	0.0915	0.810028	0.0529	0.943	CD40,CDKN1B,COL2A1,FZD7,GLI2,IL18RAP,JAK1,MAP2K6,MMP1,MRAS,MYLK,PIK3CG,PTCH2,PTK2,RASD2,RHOF,SDHD,SIRT3,SOD2,WNT5B
Pyridoxal 5'-phosphate Salvage Pathway	0.917	0.12106	0.0915	0.810028	0.0758	2.236	CDK4,GRK4,MAK,MAP2K6,TTK
Acetone Degradation I (to Methylglyoxal)	0.91	0.123027	0.0915	0.810028	0.0968	#NUM!	CYP2C9,CYP2S1,CYP3A7
GP6 Signaling Pathway	0.907	0.12388	0.0915	0.810028	0.064	0	COL15A1,COL22A1,COL2A1,FYN,GP6,LAMB2,PIK3CG,PTK2
Thrombin Signaling	0.903	0.125026	0.0915	0.810028	0.0577	1.667	ADCY4,ARHGEF4,CAMK1D,CAMK2B,CAMK2G,MRAS,MYLK,PIK3CG,PTK2,RASD2,RHOF,TBP
3-phosphoinositide Biosynthesis	0.903	0.125026	0.0915	0.810028	0.0602	0	CDC25A,DUSP10,DUSP16,NUDT2,NUDT9,PIK3CG,PPP1R16B,PTPRH,PTPRO,STYXL1
IL-6 Signaling	0.893	0.127938	0.0915	0.810028	0.0635	0.816	A2M,IL18RAP,LBP,MAP2K6,MAP3K14,MRAS,PIK3CG,RASD2
Atherosclerosis Signaling	0.879	0.13213	0.0915	0.810028	0.063	#NUM!	APOC1,CD40,COL2A1,LPA,MMP1,MMP3,MSR1,PNPLA3
Assembly of RNA Polymerase II Complex	0.866	0.136144	0.0915	0.810028	0.08	2	POLR2I,TAF4B,TAF7,TBP
Role of JAK1 and JAK3 in γc Cytokine Signaling	0.86	0.138038	0.0915	0.810028	0.0725	#NUM!	IL7,JAK1,MRAS,PIK3CG,RASD2
Paxillin Signaling	0.86	0.138038	0.0915	0.810028	0.0648	0	ARF6,ITGA7,ITGAE,MRAS,PIK3CG,PTK2,RASD2
Acute Myeloid Leukemia Signaling	0.848	0.141906	0.0915	0.810028	0.0674	1	KIT,MAP2K6,MRAS,PIK3CG,RASD2,SPI1
Fatty Acid β-oxidation I	0.848	0.141906	0.0915	0.810028	0.0909	#NUM!	AUH,SDS,SLC27A1
Xenobiotic Metabolism PXR Signaling Pathway	0.845	0.142889	0.0915	0.810028	0.0573	1.508	ABCC2,ALDH1A2,CAMK2B,CAMK2G,CHST10,CHST3,CYP2C9,CYP3A7,UGT1A3,UGT1A5,UGT2B7
Agrin Interactions at Neuromuscular Junction	0.839	0.144877	0.0915	0.810028	0.0714	1	MRAS,NRG1,NRG3,PTK2,RASD2
Isoleucine Degradation I	0.839	0.144877	0.0915	0.810028	0.118	#NUM!	AUH,SDS
γ-linolenate Biosynthesis II (Animals)	0.839	0.144877	0.0915	0.810028	0.118	#NUM!	FADS2,SLC27A1
Mitochondrial L-carnitine Shuttle Pathway	0.839	0.144877	0.0915	0.810028	0.118	#NUM!	CPT1C,SLC27A1
GM-CSF Signaling	0.839	0.144877	0.0915	0.810028	0.0714	1	CAMK2B,CAMK2G,MRAS,PIK3CG,RASD2
Small Cell Lung Cancer Signaling	0.821	0.151008	0.0915	0.810028	0.0704	1	CDK4,CDKN1B,PIK3CG,PTK2,SUV39H1
Coagulation System	0.796	0.159956	0.0915	0.810028	0.0857	#NUM!	A2M,F10,PLAT
DNA Methylation and Transcriptional Repression Signaling	0.796	0.159956	0.0915	0.810028	0.0857	#NUM!	H4C11,H4C12,SAP30
Non-Small Cell Lung Cancer Signaling	0.785	0.164059	0.0915	0.810028	0.0685	#NUM!	CDK4,MRAS,PIK3CG,RASD2,SUV39H1
Glioma Invasiveness Signaling	0.785	0.164059	0.0915	0.810028	0.0685	0	MRAS,PIK3CG,PTK2,RASD2,RHOF
3-phosphoinositide Degradation	0.775	0.16788	0.0915	0.810028	0.0577	-0.333	CDC25A,DUSP10,DUSP16,NUDT2,NUDT9,PPP1R16B,PTPRH,PTPRO,STYXL1
Superpathway of Inositol Phosphate Compounds	0.772	0.169044	0.0915	0.810028	0.0553	0.302	CDC25A,DUSP10,DUSP16,IP6K3,NUDT2,NUDT9,PIK3CG,PPP1R16B,PTPRH,PTPRO,STYXL1
ErbB Signaling	0.77	0.169824	0.0915	0.810028	0.0638	2.236	MAP2K6,MRAS,NRG1,NRG3,PIK3CG,RASD2
Regulation of Cellular Mechanics by Calpain Protease	0.77	0.169824	0.0915	0.810028	0.0676	#NUM!	CDK4,CDKN1B,MRAS,PTK2,RASD2
D-myo-inositol-5-phosphate Metabolism	0.764	0.172187	0.0915	0.810028	0.0573	-0.333	CDC25A,DUSP10,DUSP16,NUDT2,NUDT9,PPP1R16B,PTPRH,PTPRO,STYXL1
GADD45 Signaling	0.762	0.172982	0.0915	0.810028	0.105	#NUM!	CCND2,CDK4
NF-κB Signaling	0.757	0.174985	0.0915	0.810028	0.0559	1	BMP2,CD40,MAP2K6,MAP3K14,MRAS,NTRK2,PIK3CG,RASD2,TAB2,TNFRSF11A
Angiopoietin Signaling	0.752	0.177011	0.0915	0.810028	0.0667	#NUM!	GRB14,MRAS,PIK3CG,PTK2,RASD2
Sperm Motility	0.752	0.177011	0.0915	0.810028	0.0538	0	FYN,JAK1,KIT,MAP2K6,MAP3K11,MRAS,NTRK2,PDE1B,PDE2A,PNPLA3,PTK2,ROR2
Role of Tissue Factor in Cancer	0.75	0.177828	0.0915	0.810028	0.0603	#NUM!	CCN1,F10,FYN,MMP1,MRAS,PIK3CG,RASD2
Axonal Guidance Signaling	0.747	0.179061	0.0915	0.810028	0.0486	#NUM!	ADAMTS1,ADAMTS10,ADAMTS16,ADAMTS4,BMP2,FYN,FZD7,GLI2,MMP1,MMP11,MMP24,MMP3,MRAS,NTN4,NTRK2,PIK3CG,PTCH2,PTK2,RASD2,SEMA3A,SEMA3D,SEMA3G,SUFU,WNT5B
Communication between Innate and Adaptive Immune Cells	0.74	0.18197	0.0915	0.810028	0.0625	#NUM!	CD40,IGHA1,IGHG1,IGHG2,IGHG4,IGHM
NF-κB Activation by Viruses	0.738	0.18281	0.0915	0.810028	0.0658	1	MAP3K14,MRAS,PIK3CG,RASD2,TBP
Sphingosine-1-phosphate Signaling	0.738	0.18281	0.0915	0.810028	0.0598	0	ADCY4,ASAH2,CASP2,PIK3CG,PTK2,RHOF,SMPD2
Protein Citrullination	0.738	0.18281	0.0915	0.810028	0.2	#NUM!	PADI3
Serine Biosynthesis	0.738	0.18281	0.0915	0.810028	0.2	#NUM!	PHGDH
Galactose Degradation I (Leloir Pathway)	0.738	0.18281	0.0915	0.810028	0.2	#NUM!	GALK2
Tyrosine Degradation I	0.738	0.18281	0.0915	0.810028	0.2	#NUM!	HPD
Toll-like Receptor Signaling	0.738	0.18281	0.0915	0.810028	0.0658	#NUM!	LBP,MAP2K6,MAP3K14,TAB2,TICAM1
Neurotrophin/TRK Signaling	0.738	0.18281	0.0915	0.810028	0.0658	#NUM!	MAP2K6,MRAS,NTRK2,PIK3CG,RASD2
The Visual Cycle	0.728	0.187068	0.0915	0.810028	0.1	#NUM!	RDH12,RDH13
Valine Degradation I	0.728	0.187068	0.0915	0.810028	0.1	#NUM!	AUH,SDS
CNTF Signaling	0.724	0.188799	0.0915	0.810028	0.0702	#NUM!	JAK1,MRAS,PIK3CG,RASD2
Renin-Angiotensin Signaling	0.724	0.188799	0.0915	0.810028	0.0593	0.447	ADCY4,MRAS,PIK3CG,PTK2,RASD2,REN,SHF
Thyroid Hormone Metabolism II (via Conjugation and/or Degradation)	0.721	0.190108	0.0915	0.810028	0.0789	#NUM!	UGT1A3,UGT1A5,UGT2B7
p53 Signaling	0.712	0.194089	0.0915	0.810028	0.0612	0	ADGRB1,BBC3,CCND2,CDK4,JMY,PIK3CG
Role of NANOG in Mammalian Embryonic Stem Cell Pluripotency	0.712	0.194089	0.0915	0.810028	0.0588	#NUM!	BMP2,FZD7,JAK1,MRAS,PIK3CG,RASD2,WNT5B
Cancer Drug Resistance By Drug Efflux	0.703	0.198153	0.0915	0.810028	0.069	#NUM!	ABCC2,MRAS,PIK3CG,RASD2
cAMP-mediated signaling	0.699	0.199986	0.0915	0.810028	0.0524	-0.632	ADCY4,CAMK1D,CAMK2B,CAMK2G,GRK4,HRH2,PALM2AKAP2,PDE1B,PDE2A,PDE6B,PKIB,RAPGEF3
G-Protein Coupled Receptor Signaling	0.697	0.200909	0.0915	0.810028	0.0511	#NUM!	ADCY4,CALCR,CAMK2B,CAMK2G,FYN,GRK4,HRH2,MRAS,PDE1B,PDE2A,PDE6B,PIK3CG,RAPGEF3,RASD2
Thyroid Cancer Signaling	0.69	0.204174	0.0915	0.810028	0.0633	1.342	CDH1,MRAS,NTRK2,PIK3CG,RASD2
Colorectal Cancer Metastasis Signaling	0.684	0.207014	0.0915	0.810028	0.0514	0.577	ADCY4,CDH1,FZD7,JAK1,MMP1,MMP11,MMP24,MMP3,MRAS,PIK3CG,RASD2,RHOF,WNT5B
G Beta Gamma Signaling	0.676	0.210863	0.0915	0.810028	0.0574	2.449	CACNA1F,CACNB1,CACNB2,KCNJ3,MRAS,PIK3CG,RASD2
Kinetochore Metaphase Signaling Pathway	0.674	0.211836	0.0915	0.810028	0.0594	2.236	CENPO,DSN1,NUF2,SPC25,STAG3,TTK
Semaphorin Signaling in Neurons	0.67	0.213796	0.0915	0.810028	0.0667	#NUM!	FYN,PTK2,RHOF,SEMA3A
Endometrial Cancer Signaling	0.67	0.213796	0.0915	0.810028	0.0667	#NUM!	CDH1,MRAS,PIK3CG,RASD2
NAD Biosynthesis from 2-amino-3-carboxymuconate Semialdehyde	0.666	0.215774	0.0915	0.810028	0.167	#NUM!	NMNAT1
Ceramide Biosynthesis	0.666	0.215774	0.0915	0.810028	0.167	#NUM!	SPTLC3
Ceramide Degradation	0.666	0.215774	0.0915	0.810028	0.167	#NUM!	ASAH2
NAD Biosynthesis III	0.666	0.215774	0.0915	0.810028	0.167	#NUM!	NMNAT1
Methionine Degradation I (to Homocysteine)	0.666	0.215774	0.0915	0.810028	0.0909	#NUM!	PRMT3,SUV39H2
Cyclins and Cell Cycle Regulation	0.662	0.217771	0.0915	0.810028	0.0617	0	CCND2,CDC25A,CDK4,CDKN1B,SUV39H1
Xenobiotic Metabolism CAR Signaling Pathway	0.66	0.218776	0.0915	0.810028	0.0529	1.265	ABCC2,ALDH1A2,CHST10,CHST3,CYP2C9,CYP3A7,MAP2K6,UGT1A3,UGT1A5,UGT2B7
nNOS Signaling in Skeletal Muscle Cells	0.656	0.2208	0.0904	0.812082	0.0732	#NUM!	CACNA1F,CACNB1,CACNB2
IL-2 Signaling	0.652	0.222844	0.0904	0.812082	0.0656	#NUM!	JAK1,MRAS,PIK3CG,RASD2
Role of NFAT in Cardiac Hypertrophy	0.636	0.231206	0.0804	0.830998	0.0514	1.897	ADCY4,CACNA1F,CACNB1,CACNB2,CAMK1D,CAMK2B,CAMK2G,MAP2K6,MRAS,PIK3CG,RASD2
IGF-1 Signaling	0.636	0.231206	0.0804	0.830998	0.0577	0	CCN1,JAK1,MRAS,PIK3CG,PTK2,RASD2
Regulation of the Epithelial-Mesenchymal Transition Pathway	0.633	0.232809	0.0804	0.830998	0.0521	#NUM!	CDH1,FZD7,JAK1,LOX,MAP2K6,MRAS,PIK3CG,PSENEN,RASD2,WNT5B
T Cell Receptor Signaling	0.611	0.244906	0.0778	0.835988	0.0566	#NUM!	FYN,MRAS,PIK3CG,PTPRH,RASD2,SHB
PD-1, PD-L1 cancer immunotherapy pathway	0.611	0.244906	0.0778	0.835988	0.0566	0.447	CDKN1B,FOXP3,HLA-DQB1,JAK1,LATS1,PIK3CG
Cysteine Biosynthesis III (mammalia)	0.609	0.246037	0.0778	0.835988	0.0833	#NUM!	PRMT3,SUV39H2
Endocannabinoid Neuronal Synapse Pathway	0.609	0.246037	0.0778	0.835988	0.0547	1.89	ADCY4,CACNA1F,CACNB1,CACNB2,GRIA4,GRIN2B,KCNJ3
Trehalose Degradation II (Trehalase)	0.607	0.247172	0.0778	0.835988	0.143	#NUM!	HK3
Superpathway of Serine and Glycine Biosynthesis I	0.607	0.247172	0.0778	0.835988	0.143	#NUM!	PHGDH
NAD Salvage Pathway III	0.607	0.247172	0.0778	0.835988	0.143	#NUM!	NMNAT1
IL-4 Signaling	0.606	0.247742	0.0778	0.835988	0.0588	#NUM!	HLA-DQB1,JAK1,MRAS,PIK3CG,RASD2
Synaptic Long Term Potentiation	0.599	0.251768	0.0742	0.842946	0.0543	0	CAMK2B,CAMK2G,GRIA4,GRIN2B,MRAS,RAPGEF3,RASD2
tRNA Splicing	0.597	0.25293	0.0742	0.842946	0.0682	#NUM!	PDE1B,PDE2A,PDE6B
Allograft Rejection Signaling	0.593	0.25527	0.0742	0.842946	0.0581	#NUM!	CD40,HLA-DQB1,IGHG1,IGHG2,IGHG4
CD40 Signaling	0.59	0.25704	0.0742	0.842946	0.0615	1	CD40,MAP2K6,MAP3K14,PIK3CG
Osteoarthritis Pathway	0.588	0.258226	0.0742	0.842946	0.05	0.632	ACAN,ADAMTS4,BMP2,CASP2,COL2A1,FZD7,GLI2,IL18RAP,MMP1,MMP3,PTCH2
CREB Signaling in Neurons	0.577	0.26485	0.0726	0.846058	0.0453	2.6	ADCY4,ADGRA2,ADGRB1,ADGRE1,CACNA1F,CACNB1,CACNB2,CALCR,CAMK2B,CAMK2G,CCR6,FZD7,GPR34,GPRC5A,GRIA4,GRIN2B,GRPR,HRH2,LTB4R2,MRAS,NTRK2,P2RY1,PIK3CG,POLR2I,RASD2,TBP,TNFRSF11A
Tumor Microenvironment Pathway	0.577	0.26485	0.0726	0.846058	0.0511	1	MAP3K14,MMP1,MMP11,MMP24,MMP3,MRAS,PIK3CG,RASD2,TNC
Serotonin Degradation	0.561	0.274789	0.0726	0.846058	0.0597	0	ALDH1A2,UGT1A3,UGT1A5,UGT2B7
NAD Salvage Pathway II	0.559	0.276058	0.0726	0.846058	0.0769	#NUM!	NMNAT1,NT5C1B
Phagosome Formation	0.559	0.276058	0.0726	0.846058	0.0526	#NUM!	FCGR2A,IGHG1,IGHG2,IGHG4,MSR1,PIK3CG,RHOF
Sphingosine and Sphingosine-1-phosphate Metabolism	0.558	0.276694	0.0726	0.846058	0.125	#NUM!	ASAH2
Inositol Pyrophosphates Biosynthesis	0.558	0.276694	0.0726	0.846058	0.125	#NUM!	IP6K3
Superoxide Radicals Degradation	0.558	0.276694	0.0726	0.846058	0.125	#NUM!	SOD2
Salvage Pathways of Pyrimidine Deoxyribonucleotides	0.558	0.276694	0.0726	0.846058	0.125	#NUM!	APOBEC3A
Sphingomyelin Metabolism	0.558	0.276694	0.0726	0.846058	0.125	#NUM!	SMPD2
iCOS-iCOSL Signaling in T Helper Cells	0.556	0.277971	0.0726	0.846058	0.0541	0.447	CAMK2B,CAMK2G,CD40,HLA-DQB1,PIK3CG,PLEKHA1
Ephrin A Signaling	0.544	0.285759	0.0696	0.851922	0.0638	#NUM!	FYN,PIK3CG,PTK2
STAT3 Pathway	0.539	0.289068	0.0696	0.851922	0.0519	0.447	CDC25A,IL18RAP,MAP3K11,MRAS,NTRK2,RASD2,TNFRSF11A
Actin Cytoskeleton Signaling	0.536	0.291072	0.0696	0.851922	0.0485	0.707	ARHGEF4,GSN,IQGAP3,LBP,MRAS,MYH2,MYLK,PIK3CG,PTK2,RASD2,TIAM2
SPINK1 General Cancer Pathway	0.533	0.293089	0.0696	0.851922	0.058	#NUM!	JAK1,MRAS,PIK3CG,RASD2
Prostate Cancer Signaling	0.532	0.293765	0.0696	0.851922	0.0549	#NUM!	CDKN1B,MRAS,PIK3CG,RASD2,SUV39H1
PTEN Signaling	0.53	0.295121	0.0696	0.851922	0.0515	-0.816	CDKN1B,MRAS,NTRK2,PIK3CG,PTK2,RASD2,TNFRSF11A
NGF Signaling	0.524	0.299226	0.0696	0.851922	0.0526	1.342	MAP3K11,MAP3K14,MRAS,PIK3CG,RASD2,SMPD2
Systemic Lupus Erythematosus Signaling	0.521	0.301301	0.0696	0.851922	0.048	#NUM!	C8A,CD22,CD40,FCGR2A,IGHG1,IGHG2,IGHG4,IGHM,MRAS,PIK3CG,RASD2
IL-1 Signaling	0.521	0.301301	0.0696	0.851922	0.0543	0	ADCY4,MAP2K6,MAP3K14,MRAS,TAB2
HOTAIR Regulatory Pathway	0.519	0.302691	0.0696	0.851922	0.05	2.121	CDH1,EED,MMP1,MMP11,MMP24,MMP3,PIK3CG,WNT5B
Pathogenesis of Multiple Sclerosis	0.516	0.304789	0.0696	0.851922	0.111	#NUM!	CXCL11
Sucrose Degradation V (Mammalian)	0.516	0.304789	0.0696	0.851922	0.111	#NUM!	ALDOB
Leucine Degradation I	0.516	0.304789	0.0696	0.851922	0.111	#NUM!	AUH
Endocannabinoid Developing Neuron Pathway	0.514	0.306196	0.0696	0.851922	0.0522	2.236	ADCY4,CDKN1B,MAP2K6,MRAS,PIK3CG,RASD2
Dendritic Cell Maturation	0.511	0.308319	0.0696	0.851922	0.0489	-0.333	CD40,COL2A1,FCGR2A,HLA-DQB1,IGHG1,IGHG2,IGHG4,MAP3K14,PIK3CG
Ovarian Cancer Signaling	0.503	0.314051	0.0696	0.851922	0.0504	#NUM!	CDK4,FZD7,MRAS,PIK3CG,RASD2,SUV39H1,WNT5B
Melanocyte Development and Pigmentation Signaling	0.499	0.316957	0.0696	0.851922	0.0532	0	ADCY4,KIT,MRAS,PIK3CG,RASD2
Hepatic Fibrosis / Hepatic Stellate Cell Activation	0.496	0.319154	0.0696	0.851922	0.0484	#NUM!	A2M,CD40,COL15A1,COL22A1,COL2A1,IL18RAP,LBP,MMP1,MYH2
Triacylglycerol Degradation	0.496	0.319154	0.0696	0.851922	0.06	#NUM!	DAGLB,PLA1A,PNPLA3
Role of p14/p19ARF in Tumor Suppression	0.495	0.31989	0.0696	0.851922	0.069	#NUM!	PIK3CG,TTF1
IL-17 Signaling	0.488	0.325087	0.0696	0.851922	0.0481	0.333	EDA,JAK1,MAP2K6,MAP3K14,MMP3,MRAS,PIK3CG,RASD2,TAB2
Caveolar-mediated Endocytosis Signaling	0.483	0.328852	0.0696	0.851922	0.0548	#NUM!	COPG2,FYN,ITGA7,ITGAE
UVC-Induced MAPK Signaling	0.481	0.33037	0.0696	0.851922	0.0588	#NUM!	MRAS,RASD2,SMPD2
Glioblastoma Multiforme Signaling	0.479	0.331894	0.0696	0.851922	0.0485	0.816	CDK4,CDKN1B,FZD7,MRAS,PIK3CG,RASD2,RHOF,WNT5B
Type II Diabetes Mellitus Signaling	0.478	0.33266	0.0696	0.851922	0.0493	#NUM!	CACNA1F,CACNB1,CACNB2,MAP3K14,PIK3CG,SLC27A1,SMPD2
Prostanoid Biosynthesis	0.478	0.33266	0.0696	0.851922	0.1	#NUM!	CYP2S1
Calcium Transport I	0.478	0.33266	0.0696	0.851922	0.1	#NUM!	ATP2B2
Ketolysis	0.478	0.33266	0.0696	0.851922	0.1	#NUM!	BDH2
Glycine Betaine Degradation	0.478	0.33266	0.0696	0.851922	0.1	#NUM!	SDS
Cardiac β-adrenergic Signaling	0.478	0.33266	0.0696	0.851922	0.0493	-0.816	ADCY4,MRAS,PALM2AKAP2,PDE1B,PDE2A,PDE6B,PKIB
NRF2-mediated Oxidative Stress Response	0.474	0.335738	0.0696	0.851922	0.0476	2	ABCC2,DNAJC15,DNAJC9,MAP2K6,MRAS,PIK3CG,RASD2,SCARB1,SOD2
HGF Signaling	0.467	0.341193	0.0696	0.851922	0.05	0.447	MAP3K11,MAP3K14,MRAS,PIK3CG,PTK2,RASD2
IL-15 Signaling	0.46	0.346737	0.0696	0.851922	0.0533	1	JAK1,MRAS,PIK3CG,RASD2
Estrogen-Dependent Breast Cancer Signaling	0.46	0.346737	0.0696	0.851922	0.0533	#NUM!	HSD17B13,MRAS,PIK3CG,RASD2
LXR/RXR Activation	0.458	0.348337	0.0696	0.851922	0.0496	-0.447	APOC1,IL18RAP,LBP,LPA,MSR1,UGT1A3
Rac Signaling	0.458	0.348337	0.0696	0.851922	0.0496	1.342	IQGAP3,MAP3K11,MRAS,PIK3CG,PTK2,RASD2
Th1 Pathway	0.458	0.348337	0.0696	0.851922	0.0496	0	CD40,HLA-DQB1,JAK1,MAP2K6,PIK3CG,PSENEN
UVA-Induced MAPK Signaling	0.457	0.34914	0.0696	0.851922	0.051	#NUM!	MRAS,PARP8,PIK3CG,RASD2,SMPD2
CD27 Signaling in Lymphocytes	0.453	0.352371	0.0696	0.851922	0.0566	#NUM!	MAP2K6,MAP3K11,MAP3K14
Macropinocytosis Signaling	0.449	0.355631	0.0696	0.851922	0.0526	#NUM!	ARF6,MRAS,PIK3CG,RASD2
Agranulocyte Adhesion and Diapedesis	0.446	0.358096	0.0696	0.851922	0.0466	#NUM!	CXCL11,ICAM2,MMP1,MMP11,MMP24,MMP3,MYH2,PODXL,PODXL2
Ketogenesis	0.445	0.358922	0.0696	0.851922	0.0909	#NUM!	BDH2
γ-glutamyl Cycle	0.445	0.358922	0.0696	0.851922	0.0909	#NUM!	GGT6
GDP-glucose Biosynthesis	0.445	0.358922	0.0696	0.851922	0.0909	#NUM!	HK3
Antiproliferative Role of Somatostatin Receptor 2	0.438	0.364754	0.0696	0.851922	0.0519	#NUM!	CDKN1B,MRAS,PIK3CG,RASD2
Role of IL-17A in Arthritis	0.428	0.37325	0.0696	0.851922	0.0545	#NUM!	MAP2K6,MMP1,PIK3CG
IL-9 Signaling	0.421	0.379315	0.0696	0.851922	0.0606	#NUM!	JAK1,PIK3CG
Pyrimidine Ribonucleotides Interconversion	0.421	0.379315	0.0696	0.851922	0.0606	#NUM!	NME4,NME7
Granulocyte Adhesion and Diapedesis	0.42	0.380189	0.0696	0.851922	0.0462	#NUM!	CXCL11,HRH2,ICAM2,IL18RAP,MMP1,MMP11,MMP24,MMP3
SAPK/JNK Signaling	0.42	0.380189	0.0696	0.851922	0.049	1	DUSP10,MAP3K11,MRAS,PIK3CG,RASD2
Natural Killer Cell Signaling	0.419	0.381066	0.0696	0.851922	0.0457	1	COL2A1,FCGR2A,FYN,IL18RAP,MAP3K11,MAP3K14,MRAS,PIK3CG,RASD2
Adrenomedullin signaling pathway	0.419	0.381066	0.0696	0.851922	0.0457	1.134	ADCY4,KCNQ3,MAP2K6,MRAS,MYLK,PIK3CG,PTK2,RASD2,SHF
IL-3 Signaling	0.417	0.382825	0.0696	0.851922	0.0506	#NUM!	JAK1,MRAS,PIK3CG,RASD2
Cell Cycle Control of Chromosomal Replication	0.416	0.383707	0.0696	0.851922	0.0536	#NUM!	CDK4,MCM8,ORC2
Assembly of RNA Polymerase I Complex	0.415	0.384592	0.0696	0.851922	0.0833	#NUM!	TBP
Hematopoiesis from Multipotent Stem Cells	0.415	0.384592	0.0696	0.851922	0.0833	#NUM!	IL7
Glucose and Glucose-1-phosphate Degradation	0.415	0.384592	0.0696	0.851922	0.0833	#NUM!	HK3
NAD biosynthesis II (from tryptophan)	0.415	0.384592	0.0696	0.851922	0.0833	#NUM!	NMNAT1
Mouse Embryonic Stem Cell Pluripotency	0.411	0.38815	0.0696	0.851922	0.0485	0	FZD7,JAK1,MRAS,PIK3CG,RASD2
Role of BRCA1 in DNA Damage Response	0.407	0.391742	0.0696	0.851922	0.05	1	FAAP24,FANCD2,FANCF,FANCM
Role of MAPK Signaling in the Pathogenesis of Influenza	0.407	0.391742	0.0696	0.851922	0.05	#NUM!	MAP2K6,MRAS,PNPLA3,RASD2
JAK/Stat Signaling	0.407	0.391742	0.0696	0.851922	0.05	#NUM!	JAK1,MRAS,PIK3CG,RASD2
Role of JAK2 in Hormone-like Cytokine Signaling	0.406	0.392645	0.0696	0.851922	0.0588	#NUM!	EPOR,JAK1
Glutamate Receptor Signaling	0.403	0.395367	0.0696	0.851922	0.0526	#NUM!	GRIA4,GRIN2B,SLC17A2
FAK Signaling	0.402	0.396278	0.0696	0.851922	0.0481	#NUM!	FYN,MRAS,PIK3CG,PTK2,RASD2
Prolactin Signaling	0.397	0.400867	0.0696	0.851922	0.0494	#NUM!	FYN,MRAS,PIK3CG,RASD2
Neuregulin Signaling	0.394	0.403645	0.0696	0.851922	0.0476	2	CDKN1B,MRAS,NRG1,NRG3,RASD2
Pyrimidine Ribonucleotides De Novo Biosynthesis	0.39	0.40738	0.0696	0.851922	0.0571	#NUM!	NME4,NME7
Assembly of RNA Polymerase III Complex	0.388	0.409261	0.0696	0.851922	0.0769	#NUM!	TBP
Fatty Acid Activation	0.388	0.409261	0.0696	0.851922	0.0769	#NUM!	SLC27A1
Oleate Biosynthesis II (Animals)	0.388	0.409261	0.0696	0.851922	0.0769	#NUM!	FADS2
Guanosine Nucleotides Degradation III	0.388	0.409261	0.0696	0.851922	0.0769	#NUM!	NT5C1B
Glucocorticoid Biosynthesis	0.388	0.409261	0.0696	0.851922	0.0769	#NUM!	CYP17A1
UDP-N-acetyl-D-galactosamine Biosynthesis II	0.388	0.409261	0.0696	0.851922	0.0769	#NUM!	HK3
PEDF Signaling	0.387	0.410204	0.0696	0.851922	0.0488	#NUM!	MRAS,PIK3CG,RASD2,SOD2
PAK Signaling	0.385	0.412098	0.0696	0.851922	0.0472	1	MRAS,MYLK,PIK3CG,PTK2,RASD2
Neuroinflammation Signaling Pathway	0.385	0.412098	0.0696	0.851922	0.0433	0.632	CD40,GABRB1,GABRD,GRIN2B,HLA-DQB1,JAK1,KCNJ3,MMP3,PIK3CG,PSENEN,SLC6A13,SOD2,TICAM1
Cellular Effects of Sildenafil (Viagra)	0.378	0.418794	0.067	0.857038	0.0458	#NUM!	ADCY4,KCNQ3,MYH2,MYLK,PDE1B,PDE2A
Protein Kinase A Signaling	0.377	0.419759	0.067	0.857038	0.0425	-0.535	ADCY4,CAMK2B,CAMK2G,CDC25A,DUSP10,DUSP16,EYA1,MYH2,MYLK,PALM2AKAP2,PDE1B,PDE2A,PDE6B,PTCH2,PTK2,PTPRH,PTPRO
Interferon Signaling	0.376	0.420727	0.067	0.857038	0.0556	#NUM!	JAK1,OAS1
Acute Phase Response Signaling	0.374	0.422669	0.067	0.857038	0.0444	1.134	A2M,LBP,MAP2K6,MAP3K14,MRAS,PIK3CG,RASD2,SOD2
PCP pathway	0.37	0.42658	0.067	0.857038	0.05	#NUM!	FZD7,ROR2,WNT5B
IL-12 Signaling and Production in Macrophages	0.364	0.432514	0.067	0.857038	0.0451	#NUM!	APOC1,CD40,LPA,PIK3CG,SPI1,ZNF668
Leukotriene Biosynthesis	0.364	0.432514	0.067	0.857038	0.0714	#NUM!	GGT6
Urate Biosynthesis/Inosine 5'-phosphate Degradation	0.364	0.432514	0.067	0.857038	0.0714	#NUM!	NT5C1B
Phenylalanine Degradation IV (Mammalian, via Side Chain)	0.364	0.432514	0.067	0.857038	0.0714	#NUM!	HPD
Colanic Acid Building Blocks Biosynthesis	0.364	0.432514	0.067	0.857038	0.0714	#NUM!	GALK2
Pancreatic Adenocarcinoma Signaling	0.362	0.43451	0.067	0.857038	0.0459	#NUM!	CDK4,CDKN1B,JAK1,PIK3CG,SUV39H1
Superpathway of Methionine Degradation	0.362	0.43451	0.067	0.857038	0.0541	#NUM!	PRMT3,SUV39H2
Role of MAPK Signaling in Promoting the Pathogenesis of Influenza	0.354	0.442588	0.063	0.864968	0.0455	2.236	ATP6V1C1,MAP2K6,MRAS,PNPLA3,RASD2
Role of Hypercytokinemia/hyperchemokinemia in the Pathogenesis of Influenza	0.351	0.445656	0.063	0.864968	0.0465	0	JAK1,OAS1,RSAD2,TICAM1
PDGF Signaling	0.351	0.445656	0.063	0.864968	0.0465	#NUM!	JAK1,MRAS,PIK3CG,RASD2
Human Embryonic Stem Cell Pluripotency	0.35	0.446684	0.063	0.864968	0.0444	#NUM!	BMP2,FZD7,MRAS,NTRK2,PIK3CG,WNT5B
Wnt/Ca+ pathway	0.349	0.447713	0.063	0.864968	0.0484	#NUM!	FZD7,PDE6B,WNT5B
Androgen Signaling	0.343	0.453942	0.0605	0.869961	0.0441	2	CACNA1F,CACNB1,CACNB2,MRAS,POLR2I,TBP
Th2 Pathway	0.343	0.453942	0.0605	0.869961	0.0441	-1	CD40,HLA-DQB1,JAK1,PIK3CG,PSENEN,SPI1
Thrombopoietin Signaling	0.338	0.459198	0.058	0.874984	0.0476	#NUM!	MRAS,PIK3CG,RASD2
Ceramide Signaling	0.333	0.464515	0.057	0.877001	0.0455	#NUM!	MRAS,PIK3CG,RASD2,SMPD2
Regulation Of The Epithelial Mesenchymal Transition By Growth Factors Pathway	0.327	0.470977	0.057	0.877001	0.0426	1.414	CDH1,JAK1,LATS1,MAP2K6,MMP1,MRAS,PIK3CG,RASD2
Insulin Receptor Signaling	0.323	0.475335	0.057	0.877001	0.0432	0.447	ASIC1,FYN,JAK1,MRAS,PIK3CG,RASD2
Production of Nitric Oxide and Reactive Oxygen Species in Macrophages	0.321	0.477529	0.057	0.877001	0.0423	0.378	APOC1,JAK1,LPA,MAP3K11,MAP3K14,PIK3CG,RHOF,SPI1
Extrinsic Prothrombin Activation Pathway	0.321	0.477529	0.057	0.877001	0.0625	#NUM!	F10
Chondroitin Sulfate Degradation (Metazoa)	0.321	0.477529	0.057	0.877001	0.0625	#NUM!	HYAL2
Glutaryl-CoA Degradation	0.321	0.477529	0.057	0.877001	0.0625	#NUM!	CYP2S1
Androgen Biosynthesis	0.321	0.477529	0.057	0.877001	0.0625	#NUM!	CYP17A1
Adenosine Nucleotides Degradation II	0.321	0.477529	0.057	0.877001	0.0625	#NUM!	NT5C1B
PXR/RXR Activation	0.32	0.47863	0.057	0.877001	0.0462	#NUM!	ABCC2,CYP2C9,CYP3A7
Netrin Signaling	0.32	0.47863	0.057	0.877001	0.0462	#NUM!	CACNA1F,CACNB1,CACNB2
HMGB1 Signaling	0.317	0.481948	0.057	0.877001	0.0424	0.447	EDA,MAP2K6,MRAS,PIK3CG,PLAT,RASD2,RHOF
ILK Signaling	0.316	0.483059	0.057	0.877001	0.0421	-1.134	BMP2,CDH1,MAP2K6,MUC1,MYH2,PIK3CG,PTK2,RHOF
Phospholipase C Signaling	0.312	0.487528	0.055	0.881049	0.0414	-1	ADCY4,ARHGEF4,FCGR2A,FYN,IGHG1,IGHG2,IGHG4,MRAS,RAPGEF3,RASD2,RHOF
PPARα/RXRα Activation	0.312	0.487528	0.055	0.881049	0.0419	-0.378	ADCY4,CYP2C9,IL18RAP,MAP2K6,MAP3K14,MRAS,RASD2,SLC27A1
Fc Epsilon RI Signaling	0.304	0.496592	0.055	0.881049	0.0427	1	FYN,MAP2K6,MRAS,PIK3CG,RASD2
RAN Signaling	0.303	0.497737	0.055	0.881049	0.0588	#NUM!	KPNA3
Dermatan Sulfate Degradation (Metazoa)	0.303	0.497737	0.055	0.881049	0.0588	#NUM!	HYAL2
Histamine Degradation	0.303	0.497737	0.055	0.881049	0.0588	#NUM!	ALDH1A2
Leukocyte Extravasation Signaling	0.301	0.500035	0.055	0.881049	0.0415	0.707	ARHGAP8/PRR5-ARHGAP8,MMP1,MMP11,MMP24,MMP3,PIK3CG,PTK2,RAPGEF3
Intrinsic Prothrombin Activation Pathway	0.3	0.501187	0.055	0.881049	0.0476	#NUM!	COL2A1,F10
Role of PKR in Interferon Induction and Antiviral Response	0.297	0.504661	0.055	0.881049	0.0424	-1	JAK1,MAP2K6,MSR1,TAB2,TARBP2
p38 MAPK Signaling	0.297	0.504661	0.055	0.881049	0.0424	-0.447	DUSP10,EEF2K,IL18RAP,MAP2K6,TAB2
RAR Activation	0.296	0.505825	0.055	0.881049	0.0412	#NUM!	ADCY4,ALDH1A2,BMP2,MMP1,NT5C1B,PIK3CG,RDH12,RDH13
HER-2 Signaling in Breast Cancer	0.296	0.505825	0.055	0.881049	0.0412	2.121	ARF6,CDK4,CDKN1B,FYN,MRAS,NRG1,PIK3CG,RASD2
Cholecystokinin/Gastrin-mediated Signaling	0.291	0.511682	0.0526	0.885931	0.042	0	MAP2K6,MRAS,PTK2,RASD2,RHOF
Fcγ Receptor-mediated Phagocytosis in Macrophages and Monocytes	0.288	0.515229	0.0526	0.885931	0.0426	0	ARF6,FCGR2A,FYN,PIK3CG
CCR5 Signaling in Macrophages	0.288	0.515229	0.0526	0.885931	0.0426	#NUM!	CACNA1F,CACNB1,CACNB2,MRAS
Corticotropin Releasing Hormone Signaling	0.287	0.516416	0.0526	0.885931	0.0414	-1.633	ADCY4,CACNA1F,CACNB1,CACNB2,GLI2,PTCH2
Th1 and Th2 Activation Pathway	0.284	0.519996	0.0506	0.89002	0.0409	#NUM!	CD40,HLA-DQB1,JAK1,MAP2K6,PIK3CG,PSENEN,SPI1
IL-23 Signaling Pathway	0.28	0.524807	0.0496	0.892072	0.0455	#NUM!	FOXP3,PIK3CG
TGF-β Signaling	0.274	0.532108	0.0496	0.892072	0.0417	#NUM!	BMP2,MAP2K6,MRAS,RASD2
Erythropoietin Signaling Pathway	0.273	0.533335	0.0496	0.892072	0.0405	0.378	CCND2,EDA,EPOR,HBA1/HBA2,MRAS,PIK3CG,RASD2
Purine Nucleotides Degradation II (Aerobic)	0.27	0.537032	0.0496	0.892072	0.0526	#NUM!	NT5C1B
Oxidative Ethanol Degradation III	0.27	0.537032	0.0496	0.892072	0.0526	#NUM!	ALDH1A2
Apelin Muscle Signaling Pathway	0.27	0.537032	0.0496	0.892072	0.0526	#NUM!	MRAS
iNOS Signaling	0.269	0.53827	0.0496	0.892072	0.0444	#NUM!	JAK1,LBP
Amyotrophic Lateral Sclerosis Signaling	0.268	0.539511	0.0496	0.892072	0.0412	#NUM!	GRIA4,GRIN2B,NEFH,PIK3CG
ATM Signaling	0.268	0.539511	0.0496	0.892072	0.0412	#NUM!	CDC25A,FANCD2,H4C11,SUV39H1
Melatonin Signaling	0.261	0.548277	0.0496	0.892072	0.0417	#NUM!	CAMK2B,CAMK2G,MAP2K6
Heparan Sulfate Biosynthesis (Late Stages)	0.261	0.548277	0.0496	0.892072	0.0417	#NUM!	CHST10,CHST3,PLA1A
Role of Oct4 in Mammalian Embryonic Stem Cell Pluripotency	0.26	0.549541	0.0496	0.892072	0.0435	#NUM!	BMI1,FBXO15
Dermatan Sulfate Biosynthesis (Late Stages)	0.26	0.549541	0.0496	0.892072	0.0435	#NUM!	CHST10,CHST3
PFKFB4 Signaling Pathway	0.26	0.549541	0.0496	0.892072	0.0435	#NUM!	HK3,MAP2K6
Cardiomyocyte Differentiation via BMP Receptors	0.256	0.554626	0.0496	0.892072	0.05	#NUM!	BMP2
Fatty Acid α-oxidation	0.256	0.554626	0.0496	0.892072	0.05	#NUM!	ALDH1A2
Inflammasome pathway	0.256	0.554626	0.0496	0.892072	0.05	#NUM!	NOD2
Relaxin Signaling	0.255	0.555904	0.0496	0.892072	0.0397	#NUM!	ADCY4,MRAS,PDE1B,PDE2A,PDE6B,PIK3CG
VEGF Signaling	0.255	0.555904	0.0496	0.892072	0.0404	#NUM!	MRAS,PIK3CG,PTK2,RASD2
T Helper Cell Differentiation	0.253	0.55847	0.0496	0.892072	0.0411	#NUM!	CD40,FOXP3,HLA-DQB1
Apoptosis Signaling	0.249	0.563638	0.0458	0.899912	0.04	#NUM!	CASP2,MAP3K14,MRAS,RASD2
Spliceosomal Cycle	0.242	0.572796	0.0434	0.904899	0.0417	#NUM!	DHX15,U2AF1/U2AF1L5
Chondroitin Sulfate Biosynthesis (Late Stages)	0.242	0.572796	0.0434	0.904899	0.0417	#NUM!	CHST10,CHST3
Putrescine Degradation III	0.242	0.572796	0.0434	0.904899	0.0476	#NUM!	ALDH1A2
TREM1 Signaling	0.24	0.57544	0.0424	0.906985	0.04	#NUM!	CD40,NOD2,TREM1
Stearate Biosynthesis I (Animals)	0.234	0.583445	0.0391	0.913903	0.0408	#NUM!	BDH2,SLC27A1
Cell Cycle: G2/M DNA Damage Checkpoint Regulation	0.234	0.583445	0.0391	0.913903	0.0408	#NUM!	AURKA,BORA
Myc Mediated Apoptosis Signaling	0.225	0.595662	0.0339	0.924911	0.04	#NUM!	BBC3,CASP2
TNFR1 Signaling	0.225	0.595662	0.0339	0.924911	0.04	#NUM!	CASP2,MAP3K14
Polyamine Regulation in Colon Cancer	0.218	0.605341	0.0311	0.930894	0.0435	#NUM!	OAZ3
Role of Lipids/Lipid Rafts in the Pathogenesis of Influenza	0.218	0.605341	0.0311	0.930894	0.0435	#NUM!	RSAD2
Tryptophan Degradation III (Eukaryotic)	0.218	0.605341	0.0311	0.930894	0.0435	#NUM!	CYP2S1
Ethanol Degradation IV	0.218	0.605341	0.0311	0.930894	0.0435	#NUM!	ALDH1A2
IL-22 Signaling	0.206	0.6223	0.0269	0.93994	0.0417	#NUM!	JAK1
Role of JAK1, JAK2 and TYK2 in Interferon Signaling	0.206	0.6223	0.0269	0.93994	0.0417	#NUM!	JAK1
Glutathione Redox Reactions I	0.206	0.6223	0.0269	0.93994	0.0417	#NUM!	GPX3
TCA Cycle II (Eukaryotic)	0.206	0.6223	0.0269	0.93994	0.0417	#NUM!	SDHD
Vitamin-C Transport	0.206	0.6223	0.0269	0.93994	0.0417	#NUM!	GJB2
Role of JAK family kinases in IL-6-type Cytokine Signaling	0.196	0.636796	0.0191	0.956974	0.04	#NUM!	JAK1
Tryptophan Degradation X (Mammalian, via Tryptamine)	0.196	0.636796	0.0191	0.956974	0.04	#NUM!	ALDH1A2
Glucocorticoid Receptor Signaling	0	1	0	1	0.0346	#NUM!	A2M,IL18RAP,JAK1,KRT86,MAP3K14,MMP1,MMP3,MRAS,PIK3CG,POLR2I,RASD2,SDHD,TAF4B,TAF7,TBP,TFB2M
Circadian Rhythm Signaling	0	1	0	1	0.0303	#NUM!	GRIN2B
Synaptic Long Term Depression	0	1	0	1	0.037	1.633	CACNA1F,CACNB1,CACNB2,GRIA4,MRAS,PNPLA3,RASD2
Huntington's Disease Signaling	0	1	0	1	0.0293	#NUM!	CASP2,GRIN2B,PIK3CG,POLR2I,SDHD,SNAP25,TBP
Aryl Hydrocarbon Receptor Signaling	0	1	0	1	0.028	#NUM!	ALDH1A2,CCND2,CDK4,CDKN1B
Hepatic Cholestasis	0	1	0	1	0.0376	#NUM!	ABCB4,ABCC2,ADCY4,EDA,IL18RAP,LBP,MAP3K14
Mitochondrial Dysfunction	0	1	0	1	0.0351	#NUM!	ATPAF1,CPT1C,PSENEN,SDHD,SOD2,UQCR10
VDR/RXR Activation	0	1	0	1	0.0128	#NUM!	CDKN1B
FXR/RXR Activation	0	1	0	1	0.0317	#NUM!	ABCB4,ABCC2,APOC1,SCARB1
Tight Junction Signaling	0	1	0	1	0.0298	#NUM!	CDK4,MYH2,MYLK,SNAP25,TJP1
TR/RXR Activation	0	1	0	1	0.0357	#NUM!	F10,PIK3CG,SCARB1
Regulation of Actin-based Motility by Rho	0	1	0	1	0.0291	#NUM!	GSN,MYLK,RHOF
14-3-3-mediated Signaling	0	1	0	1	0.0315	#NUM!	CDKN1B,MRAS,PIK3CG,RASD2
α-Adrenergic Signaling	0	1	0	1	0.0316	#NUM!	ADCY4,MRAS,RASD2
Activation of IRF by Cytosolic Pattern Recognition Receptors	0	1	0	1	0.0159	#NUM!	CD40
Clathrin-mediated Endocytosis Signaling	0	1	0	1	0.0207	#NUM!	APOC1,ARF6,LPA,PIK3CG
IL-8 Signaling	0	1	0	1	0.035	-0.447	CCND2,CDH1,MRAS,PIK3CG,PTK2,RASD2,RHOF
Role of Pattern Recognition Receptors in Recognition of Bacteria and Viruses	0	1	0	1	0.0325	#NUM!	EDA,NOD2,OAS1,PIK3CG,TICAM1
Role of NFAT in Regulation of the Immune Response	0	1	0	1	0.0331	0.447	FCGR2A,FYN,HLA-DQB1,MRAS,PIK3CG,RASD2
Calcium-induced T Lymphocyte Apoptosis	0	1	0	1	0.0152	#NUM!	HLA-DQB1
Lymphotoxin β Receptor Signaling	0	1	0	1	0.0377	#NUM!	MAP3K14,PIK3CG
Airway Pathology in Chronic Obstructive Pulmonary Disease	0	1	0	1	0.0169	#NUM!	EDA,MMP1
fMLP Signaling in Neutrophils	0	1	0	1	0.0259	#NUM!	MRAS,PIK3CG,RASD2
CXCR4 Signaling	0	1	0	1	0.0359	0.447	ADCY4,MRAS,PIK3CG,PTK2,RASD2,RHOF
4-1BB Signaling in T Lymphocytes	0	1	0	1	0.0312	#NUM!	MAP3K14
CTLA4 Signaling in Cytotoxic T Lymphocytes	0	1	0	1	0.0225	#NUM!	FYN,PIK3CG
Induction of Apoptosis by HIV1	0	1	0	1	0.0328	#NUM!	BBC3,MAP3K14
B Cell Activating Factor Signaling	0	1	0	1	0.0244	#NUM!	MAP3K14
CCR3 Signaling in Eosinophils	0	1	0	1	0.0323	#NUM!	MRAS,MYLK,PIK3CG,RASD2
CD28 Signaling in T Helper Cells	0	1	0	1	0.0248	#NUM!	FYN,HLA-DQB1,PIK3CG
Virus Entry via Endocytic Pathways	0	1	0	1	0.0392	#NUM!	FYN,MRAS,PIK3CG,RASD2
Endothelin-1 Signaling	0	1	0	1	0.0372	2.449	ADCY4,CASP2,MRAS,PIK3CG,PNPLA3,RASD2,SHF
Factors Promoting Cardiogenesis in Vertebrates	0	1	0	1	0.0333	0.447	BMP2,CAMK2B,CAMK2G,FZD7,WNT5B
Docosahexaenoic Acid (DHA) Signaling	0	1	0	1	0.0263	#NUM!	PIK3CG
Cardiac Hypertrophy Signaling	0	1	0	1	0.0333	0.378	ADCY4,MAP2K6,MAP3K11,MAP3K14,MRAS,PIK3CG,RASD2,RHOF
CDK5 Signaling	0	1	0	1	0.037	#NUM!	ADCY4,MRAS,NTRK2,RASD2
Lipid Antigen Presentation by CD1	0	1	0	1	0.0385	#NUM!	ARF6
Cell Cycle Regulation by BTG Family Proteins	0	1	0	1	0.027	#NUM!	CDK4
Mitotic Roles of Polo-Like Kinase	0	1	0	1	0.0303	#NUM!	CDC25A,PLK4
Maturity Onset Diabetes of Young (MODY) Signaling	0	1	0	1	0.0333	#NUM!	ALDOB,APOC1
Role of CHK Proteins in Cell Cycle Checkpoint Control	0	1	0	1	0.0175	#NUM!	CDC25A
FLT3 Signaling in Hematopoietic Progenitor Cells	0	1	0	1	0.0375	#NUM!	MRAS,PIK3CG,RASD2
Aldosterone Signaling in Epithelial Cells	0	1	0	1	0.0316	#NUM!	ASIC1,DNAJC15,DNAJC9,PIK3CG,SLC12A1
Growth Hormone Signaling	0	1	0	1	0.0282	#NUM!	A2M,PIK3CG
Renal Cell Carcinoma Signaling	0	1	0	1	0.0375	#NUM!	MRAS,PIK3CG,RASD2
Type I Diabetes Mellitus Signaling	0	1	0	1	0.036	#NUM!	HLA-DQB1,JAK1,MAP2K6,MAP3K14
Graft-versus-Host Disease Signaling	0	1	0	1	0.0208	#NUM!	HLA-DQB1
Gα12/13 Signaling	0	1	0	1	0.0382	1	CDH1,MRAS,PIK3CG,PTK2,RASD2
p70S6K Signaling	0	1	0	1	0.0388	0	EEF2K,JAK1,MRAS,PIK3CG,RASD2
ERK5 Signaling	0	1	0	1	0.0278	#NUM!	MRAS,RASD2
mTOR Signaling	0	1	0	1	0.0238	#NUM!	ARHGAP8/PRR5-ARHGAP8,MRAS,PIK3CG,RASD2,RHOF
G Protein Signaling Mediated by Tubby	0	1	0	1	0.0323	#NUM!	MRAS
Crosstalk between Dendritic Cells and Natural Killer Cells	0	1	0	1	0.0337	#NUM!	CAMK2B,CAMK2G,CD40
Cdc42 Signaling	0	1	0	1	0.0227	#NUM!	HLA-DQB1,IQGAP3,MAP3K11,MYLK
EIF2 Signaling	0	1	0	1	0.0134	#NUM!	MRAS,PIK3CG,RASD2
April Mediated Signaling	0	1	0	1	0.025	#NUM!	MAP3K14
Retinoic acid Mediated Apoptosis Signaling	0	1	0	1	0.0167	#NUM!	PARP8
AMPK Signaling	0	1	0	1	0.0329	1.633	CHRNE,CPT1C,EEF2K,MRAS,PFKFB2,PFKFB3,PIK3CG
RhoA Signaling	0	1	0	1	0.0244	#NUM!	ARHGAP8/PRR5-ARHGAP8,MYLK,PTK2
Altered T Cell and B Cell Signaling in Rheumatoid Arthritis	0	1	0	1	0.0333	#NUM!	CD40,HLA-DQB1,MAP3K14
Regulation of eIF4 and p70S6K Signaling	0	1	0	1	0.0181	#NUM!	MRAS,PIK3CG,RASD2
Leptin Signaling in Obesity	0	1	0	1	0.027	#NUM!	ADCY4,PIK3CG
Breast Cancer Regulation by Stathmin1	0	1	0	1	0.039	2.558	ADGRA2,ADGRB1,ADGRE1,ARHGEF4,AURKA,CALCR,CAMK1D,CAMK2B,CAMK2G,CCND2,CCR6,CDK4,CDKN1B,FZD7,GPR34,GPRC5A,GRPR,HRH2,LTB4R2,MRAS,P2RY1,PIK3CG,RASD2
Neuroprotective Role of THOP1 in Alzheimer's Disease	0	1	0	1	0.0172	#NUM!	HGFAC,PRSS50
Regulation of IL-2 Expression in Activated and Anergic T Lymphocytes	0	1	0	1	0.0333	#NUM!	FYN,MRAS,RASD2
Role of Wnt/GSK-3β Signaling in the Pathogenesis of Influenza	0	1	0	1	0.0256	#NUM!	FZD7,WNT5B
TWEAK Signaling	0	1	0	1	0.0286	#NUM!	MAP3K14
TNFR2 Signaling	0	1	0	1	0.0333	#NUM!	MAP3K14
Role of PI3K/AKT Signaling in the Pathogenesis of Influenza	0	1	0	1	0.0312	#NUM!	KPNA3,PIK3CG
Antiproliferative Role of TOB in T Cell Signaling	0	1	0	1	0.0256	#NUM!	CDKN1B
MSP-RON Signaling Pathway	0	1	0	1	0.0172	#NUM!	PIK3CG
OX40 Signaling Pathway	0	1	0	1	0.0111	#NUM!	HLA-DQB1
Inhibition of Angiogenesis by TSP1	0	1	0	1	0.0294	#NUM!	FYN
P2Y Purigenic Receptor Signaling Pathway	0	1	0	1	0.0394	1	ADCY4,MRAS,P2RY1,PIK3CG,RASD2
IL-17A Signaling in Airway Cells	0	1	0	1	0.0308	#NUM!	JAK1,PIK3CG
IL-17A Signaling in Fibroblasts	0	1	0	1	0.0278	#NUM!	MMP1
IL-17A Signaling in Gastric Cells	0	1	0	1	0.0385	#NUM!	CXCL11
Actin Nucleation by ARP-WASP Complex	0	1	0	1	0.037	#NUM!	MRAS,RASD2,RHOF
Dopamine-DARPP32 Feedback in cAMP Signaling	0	1	0	1	0.0184	#NUM!	ADCY4,GRIN2B,KCNJ3
Signaling by Rho Family GTPases	0	1	0	1	0.0316	0.707	ARHGEF4,CDH1,MAP3K11,MRAS,MYLK,PIK3CG,PTK2,RHOF
RhoGDI Signaling	0	1	0	1	0.0265	0.447	ARHGAP8/PRR5-ARHGAP8,ARHGEF4,CDH1,MRAS,RHOF
Sertoli Cell-Sertoli Cell Junction Signaling	0	1	0	1	0.0361	#NUM!	A2M,CDH1,MAP3K11,MAP3K14,MRAS,RASD2,TJP1
Gap Junction Signaling	0	1	0	1	0.0354	#NUM!	ADCY4,GJB2,GRIA4,MRAS,PIK3CG,RASD2,TJP1
Telomerase Signaling	0	1	0	1	0.028	#NUM!	MRAS,PIK3CG,RASD2
Transcriptional Regulatory Network in Embryonic Stem Cells	0	1	0	1	0.037	#NUM!	H4C11,H4C12
eNOS Signaling	0	1	0	1	0.0189	#NUM!	ADCY4,CHRNE,PIK3CG
nNOS Signaling in Neurons	0	1	0	1	0.0213	#NUM!	GRIN2B
VEGF Family Ligand-Receptor Interactions	0	1	0	1	0.0357	#NUM!	MRAS,PIK3CG,RASD2
Ephrin B Signaling	0	1	0	1	0.0278	#NUM!	MRAS,PTK2
GDNF Family Ligand-Receptor Interactions	0	1	0	1	0.0395	#NUM!	MRAS,PIK3CG,RASD2
Heparan Sulfate Biosynthesis	0	1	0	1	0.038	#NUM!	CHST10,CHST3,PLA1A
Dopamine Degradation	0	1	0	1	0.0333	#NUM!	ALDH1A2
Phospholipases	0	1	0	1	0.0308	#NUM!	PLA1A,PNPLA3
Chondroitin Sulfate Biosynthesis	0	1	0	1	0.0357	#NUM!	CHST10,CHST3
Dermatan Sulfate Biosynthesis	0	1	0	1	0.0339	#NUM!	CHST10,CHST3
tRNA Charging	0	1	0	1	0.0256	#NUM!	EARS2
Glycolysis I	0	1	0	1	0.0385	#NUM!	ALDOB
Gluconeogenesis I	0	1	0	1	0.0385	#NUM!	ALDOB
Noradrenaline and Adrenaline Degradation	0	1	0	1	0.0286	#NUM!	ALDH1A2
Ethanol Degradation II	0	1	0	1	0.0312	#NUM!	ALDH1A2
Antioxidant Action of Vitamin C	0	1	0	1	0.00917	#NUM!	PNPLA3
Epithelial Adherens Junction Signaling	0	1	0	1	0.0263	#NUM!	CDH1,MRAS,MYH2,RASD2
Gαi Signaling	0	1	0	1	0.024	#NUM!	ADCY4,MRAS,RASD2
Gαq Signaling	0	1	0	1	0.0255	1	CALCR,MRAS,PIK3CG,RHOF
Gαs Signaling	0	1	0	1	0.0374	0	ADCY4,HRH2,MRAS,RAPGEF3
Remodeling of Epithelial Adherens Junctions	0	1	0	1	0.0294	#NUM!	ARF6,CDH1
Tec Kinase Signaling	0	1	0	1	0.0347	-0.816	FYN,JAK1,MRAS,PIK3CG,PTK2,RHOF
UVB-Induced MAPK Signaling	0	1	0	1	0.0192	#NUM!	PIK3CG
Oxidative Phosphorylation	0	1	0	1	0.0275	#NUM!	ATPAF1,SDHD,UQCR10
Adipogenesis pathway	0	1	0	1	0.0224	#NUM!	BMP2,FZD7,SAP30
HIPPO signaling	0	1	0	1	0.0235	#NUM!	FAT4,LATS1
Estrogen Receptor Signaling	0	1	0	1	0.0366	1.155	ADCY4,JAK1,MMP1,MMP11,MMP24,MMP3,MRAS,PIK3CG,RASD2,SDHD,SHF,SOD2
EGF Signaling	0	1	0	1	0.0364	#NUM!	JAK1,PIK3CG
ERK/MAPK Signaling	0	1	0	1	0.0297	-0.447	FYN,MRAS,PIK3CG,PTK2,RAPGEF3,RASD2
Nucleotide Excision Repair Pathway	0	1	0	1	0.0286	#NUM!	POLR2I
PI3K/AKT Signaling	0	1	0	1	0.038	0	CDKN1B,GDF15,IL18RAP,JAK1,MRAS,PIK3CG,RASD2
Nitric Oxide Signaling in the Cardiovascular System	0	1	0	1	0.0303	#NUM!	PDE1B,PDE2A,PIK3CG
Protein Ubiquitination Pathway	0	1	0	1	0.0256	#NUM!	DNAJC15,DNAJC9,UBE2B,USP1,USP10,USP30,USP49
Amyloid Processing	0	1	0	1	0.02	#NUM!	PSENEN
FGF Signaling	0	1	0	1	0.0238	#NUM!	MAP2K6,PIK3CG
Antigen Presentation Pathway	0	1	0	1	0.0256	#NUM!	HLA-DQB1
Wnt/β-catenin Signaling	0	1	0	1	0.0173	#NUM!	CDH1,FZD7,WNT5B
Serotonin Receptor Signaling	0	1	0	1	0.0233	#NUM!	ADCY4
Phototransduction Pathway	0	1	0	1	0.0192	#NUM!	PDE6B
Death Receptor Signaling	0	1	0	1	0.0326	#NUM!	CASP2,MAP3K14,PARP8
PPAR Signaling	0	1	0	1	0.0381	#NUM!	IL18RAP,MAP3K14,MRAS,RASD2
Dopamine Receptor Signaling	0	1	0	1	0.026	#NUM!	ADCY4,NCS1
Notch Signaling	0	1	0	1	0.027	#NUM!	PSENEN
Hypoxia Signaling in the Cardiovascular System	0	1	0	1	0.027	#NUM!	HIF1AN,UBE2B
BMP signaling pathway	0	1	0	1	0.0353	#NUM!	BMP2,MRAS,RASD2
GPCR-Mediated Integration of Enteroendocrine Signaling Exemplified by an L Cell	0	1	0	1	0.0274	#NUM!	ADCY4,GRPR
GPCR-Mediated Nutrient Sensing in Enteroendocrine Cells	0	1	0	1	0.0357	1	ADCY4,CACNA1F,CACNB1,CACNB2
Phagosome Maturation	0	1	0	1	0.0132	#NUM!	ATP6V1C1,SNAP25
Autophagy	0	1	0	1	0.0164	#NUM!	MAP1LC3B2
Sumoylation Pathway	0	1	0	1	0.0194	#NUM!	CDH1,RHOF
Sirtuin Signaling Pathway	0	1	0	1	0.0344	1.414	CDH1,CPT1C,H4C11,MAP1LC3B2,PFKFB3,PPIF,SDHD,SIRT3,SOD2,SUV39H1
Iron homeostasis signaling pathway	0	1	0	1	0.0365	#NUM!	ATP6V1C1,BMP2,GDF15,HBA1/HBA2,JAK1
Th17 Activation Pathway	0	1	0	1	0.033	#NUM!	CCR6,FOXP3,JAK1
SPINK1 Pancreatic Cancer Pathway	0	1	0	1	0.0167	#NUM!	CPM
NER Pathway	0	1	0	1	0.0291	#NUM!	H4C11,H4C12,POLR2I
Apelin Pancreas Signaling Pathway	0	1	0	1	0.0227	#NUM!	PIK3CG
Apelin Liver Signaling Pathway	0	1	0	1	0.0385	#NUM!	COL2A1
Apelin Adipocyte Signaling Pathway	0	1	0	1	0.0244	#NUM!	ADCY4,GPX3
Apelin Cardiomyocyte Signaling Pathway	0	1	0	1	0.0303	#NUM!	MYLK,PIK3CG,SLC9A6
Apelin Endothelial Signaling Pathway	0	1	0	1	0.0348	#NUM!	ADCY4,MRAS,PIK3CG,RASD2
BAG2 Signaling Pathway	0	1	0	1	0.0233	#NUM!	SIRT3
Cardiac Hypertrophy Signaling (Enhanced)	0	1	0	1	0.0342	0.258	ADCY4,CAMK2B,CAMK2G,EDA,FZD7,IL18RAP,MAP2K6,MAP3K11,MAP3K14,MRAS,PDE1B,PDE2A,PDE6B,PIK3CG,PTK2,RASD2,WNT5B
T Cell Exhaustion Signaling Pathway	0	1	0	1	0.0343	#NUM!	FOXP1,HLA-DQB1,JAK1,MRAS,PIK3CG,RASD2
Systemic Lupus Erythematosus In T Cell Signaling Pathway	0	1	0	1	0.0269	-2.333	CASP2,FOXP3,HLA-DQB1,MAP2K6,MRAS,PIK3CG,PTK2,RASD2,RHOF
Senescence Pathway	0	1	0	1	0.0364	0	ASXL3,CDC25A,CDK4,CDKN1B,EED,MAP2K6,MRAS,PIK3CG,RASD2,SOD2
White Adipose Tissue Browning Pathway	0	1	0	1	0.0388	0.447	ADCY4,CACNA1F,CACNB1,CACNB2,HIF1AN
Inhibition of ARE-Mediated mRNA Degradation Pathway	0	1	0	1	0.0246	#NUM!	CNOT1,CNOT2,EXOSC10
BEX2 Signaling Pathway	0	1	0	1	0.0127	#NUM!	BBC3
Necroptosis Signaling Pathway	0	1	0	1	0.0382	0	CAMK2B,CAMK2G,JAK1,PPIF,TAB2,TICAM1
Xenobiotic Metabolism AHR Signaling Pathway	0	1	0	1	0.0353	#NUM!	ALDH1A2,UGT1A3,UGT1A5
Insulin Secretion Signaling Pathway	0	1	0	1	0.0369	0.333	ADCY4,CAMK2B,CAMK2G,FYN,JAK1,NALCN,PIK3CG,SNAP25,SPCS2
Semaphorin Neuronal Repulsive Signaling Pathway	0	1	0	1	0.036	-1.342	ACAN,FYN,MAP2K6,PIK3CG,SEMA3A
Coronavirus Pathogenesis Pathway	0	1	0	1	0.02	#NUM!	CDK4,JAK1,SUV39H1
Coronavirus Replication Pathway	0	1	0	1	0.0222	#NUM!	COPG2
MSP-RON Signaling In Cancer Cells Pathway	0	1	0	1	0.0373	1.342	HGFAC,MRAS,PIK3CG,PTK2,RASD2
MSP-RON Signaling In Macrophages Pathway	0	1	0	1	0.0354	2	HLA-DQB1,MRAS,PIK3CG,RASD2
Complement System	0	1	0	1	0.027	#NUM!	C8A
Eicosanoid Signaling	0	1	0	1	0.0303	#NUM!	LTB4R2,PNPLA3
Ephrin Receptor Signaling	0	1	0	1	0.037	0.447	FYN,GRIN2B,MAP3K14,MRAS,PIK3CG,PTK2,RASD2
Ferroptosis Signaling Pathway	0	1	0	1	0.0317	0	ARF6,FANCD2,MRAS,RASD2
Role of MAPK Signaling in Inhibiting the Pathogenesis of Influenza	0	1	0	1	0.0267	#NUM!	MAP2K6,PNPLA3

[truncated: 1 more sheets: RNA]
