# Supplementary material for: A multiomics disease progression signature of low-risk ccRCC
Source: Sci Rep. 2022 Aug 5;12:13503. doi: 10.1038/s41598-022-17755-2 (PMC9356046; doi:10.1038/s41598-022-17755-2)
Supplement: Supplementary file 3 — Supplementary Information 3. [file 41598_2022_17755_MOESM3_ESM.xlsx]

## Sheet: Sup.document 2
Title	Supplementary Document 2: Overview over previous findings on the prognostic relevance of top features
Legend:	Overview over previous findings on the prognostic relevance of both the protein and mRNA for the top 20 proteins features (A) and mRNAs (B). Protein relevance was extracted form the protein atlas database and the mRNA relevance from the Xenabrowser database.
		A
				All ccRCC protein overexpression	p=	All ccRCC gene overexpression	p=
			TTR	unfavorable	0.0082	irrelevant	0.341
			DSP	favorable	0.00012	favorable	0.005
			DTD1	unfavorable	0.0077	unfavorable	0.01
			ITIH1	unfavorable	0.00077	unfavorable	0.0045
			DEFA3	irrelevant	0.18	irrelevant	0.7
			HMGB1	irrelevant	0.15	irrelevant	0.11
			TINAGL1	favorable	0.00041	irrelevant	0.937
			C8G	unfavorable	1.2e-07	unfavorable	0.00067
			PTMS	unfavorable	0.014	irrelevant	0.056
			SERPING1	unfavorable	0.006	unfavorable	0.017
			VCAN	unfavorable	0.00052	irrelevant	0.323
			APOA1	unfavorable	1.7e-08	irrelevant	0.323
			NPC2	favorable	0.0031	irrelevant	0.183
			PLG	favorable	6.4e-09	favorable	7.777e-07
			A1BG	unfavorable	0.0014	unfavorable	0.017
			HBA1	favorable	0.0067	irrelevant	0.749
			ATP6V1G1	favorable	3.4e-06	irrelevant	0.248
			PTMA	unfavorable	0.0016	unfavorable	2.4e-06
			RPL15	na	na	irrelevant	0.602
			SEPT-2	unfavorable	0.0096	irrelevant	0.628
		B
				All ccRCC gene overexpression	p=	All ccRCC protein overexpression	p=
			SV2B	irrelevant	0.342	irrelevant	0.18
			SLC12A1	irrelevant	0.343	irrelevant	0.052
			FAM86B2	irrelevant	0.52	irrelevant	0.22
			NPIPB9	unfavorable	0.0048	unfavorable	1.3e-05
			AC146944.1	irrelevant	0.054	na	na
			ANKRD20A7P	irrelevant	0.219	na	na
			LBP	unfavorable	0.0048	unfavorable	7.7e-07
			SNORD116-18	na	na	na	na
			ADGRB1	unfavorable	2.6e-05	na	na
			ASAH2	irrelevant	0.292	na	na
			PLK4	unfavorable	0.0086	unfavorable	8.8e-07
			STAG3	irrelevant	0.595	irrelevant	0.089
			IGHA2	irrelevant	0.142	unfavorable	7.5e-06
			IGLL5	unfavorable	0.0012	na	na
			ZNF321P	na	na	na	na
			AC135048.4	na	na	na	na
			SLC9A4	irrelevant	0.33	favorable	0.025
			NPIPB1P	irrelevant	0.06	na
			SYS1	irrelevant	0.831	favorable	0.00031
			RMRP	na	na	unfavorable	8.8e-11
