# Supplementary material for: A multiomics disease progression signature of low-risk ccRCC
Source: Sci Rep. 2022 Aug 5;12:13503. doi: 10.1038/s41598-022-17755-2 (PMC9356046; doi:10.1038/s41598-022-17755-2)
Supplement: Supplementary file 4 — Supplementary Information 4. [file 41598_2022_17755_MOESM4_ESM.xlsx]

## Sheet: Supplementary document 4
	ID	symbol	description	FC P/NP	P-value	adj.P-value	Observation	Literature
	ENSG00000255737	AGAP2-AS1	AGAP2 antisense RNA 1	5.83	0.000165589	0.440138	promotes progression of pancreatic cancer	https://pubmed.ncbi.nlm.nih.gov/30814490/
	ENSG00000150401	DCUN1D2	defective in cullin neddylation 1 domain containing 2	7.94	3.24e-05	0.30729	higher expression favorable in pancreatic cancer	https://www.proteinatlas.org/ENSG00000150401-DCUN1D2/pathology
	ENSG00000187244	BCAM	basal cell adhesion molecule (Lutheran blood group)	-3.47	0.00195357	0.538054	lower expression (as observed) unfavorable in renal cancer	https://www.proteinatlas.org/ENSG00000187244-BCAM/pathology
							lower expression (as observed) favorable in endometric and colorectal cancer	https://www.proteinatlas.org/ENSG00000187244-BCAM/pathology
	miR548ao-5p			3,23	9,26E-03	9,26E-01	highly expressed in human basal-like tumors	https://doi.org/10.1186/s12864-019-5887-7
	miR-8087-3p			2.67	0.0132	0.98	no information
	miR-6718-5p			2.08	0.00794	0.93	higher expression observed in AML	https://www.ncbi.nlm.nih.gov/pmc/articles/PMC7391693/#MOESM1
	miR-1291-3p			4.28	0.001	0.63	higher expression observed in metastasis from colorectal cancer to liver cancer	https://doi.org/10.29333/ejgm/93467
							tumor suppressor	https://www.ncbi.nlm.nih.gov/pmc/articles/PMC6396213/
							mir-1291 targets C8G (strongly negatively correlated in this dataset)	http://www.targetscan.org
	miR-12125-5p			2.45	0.00305	0.93	no information
	P07360	C8G	Complement component C8 gamma chain	-2.97	0.000130688	0.03986	C8G is target of mir-1291 (strongly negatively correlated in this dataset)	http://www.targetscan.org
	P55036	PSMD4	26S proteasome non-ATPase regulatory subunit 4	1.82	7.94e-05	0.03986	higher expression unfavorable in renal cancer	https://www.proteinatlas.org/ENSG00000159352-PSMD4/pathology
